# Supplementary material for: The crucial role of vascular tissues and COE2-mediated retrograde signaling in mitigating cadmium stress in Arabidopsis thaliana
Source: Stress Biol. 2025 Feb 6;5(1):10. doi: 10.1007/s44154-024-00196-4 (PMC11799468; doi:10.1007/s44154-024-00196-4)
Supplement: Supplementary file 2 — Additional file 2: Table S1. The differentially expressed genes between Cd treatment and control. Table S2. GO analysis of DEGs between Cd treatment and control. Table S3. GO analysis of DEGs in companion cell. [file 44154_2024_196_MOESM2_ESM.xlsx]

## Sheet: Table S1
Table S1. The differentially expressed genes between Cd treatment and control.
ID	adj.P.Val	P.Value	t	B	logFC	Gene.symbol	Gene.title	Gene.ID
251428_at	0.000575	5.15e-08	29	8.2781	6.49	DIN2	beta-glucosidase 30	825184
258983_at	0.000575	7.27e-08	27.5	8.08683	5.68	PYD4	PYRIMIDINE 4	820034
265170_at	0.000575	1.02e-07	26.1	7.89042	6.14	BCA3	beta carbonic anhydrase 3	838983
249476_at	0.00064	1.51e-07	24.5	7.64671	5.54	AT5G38910	putative germin-like protein subfamily 1 member 9	833883
261957_at	0.000864	3.12e-07	21.8	7.16288	4.67	MGL	methionine gamma-lyase	842774
253352_at	0.000864	3.56e-07	21.4	7.06904	7.58	AT4G33710	putative pathogenesis-related protein	829513
262229_at	0.000864	3.57e-07	21.4	7.06756	5.06	AT1G68620	probable carboxylesterase 6	843192
245038_at	0.000947	4.46e-07	20.6	6.90583	5.84	PLA2A	phospholipase A 2A	817197
257540_at	0.001246	6.61e-07	19.4	6.61296	4.76	DMP1	DUF679 domain membrane protein 1	821706
260097_at	0.001291	7.61e-07	18.9	6.50502	4.07	2024-10-01	organic cation/carnitine transporter1	843656
262325_at	0.001326	8.6e-07	18.6	6.4096	4.99	AT1G64160	dirigent-like protein DIR5	842720
251677_at	0.001434	1.01e-06	18.1	6.27922	3.9	BHLH039	transcription factor ORG3	824865
267573_at	0.001586	1.22e-06	17.6	6.13404	4.86	AT2G30670	NAD(P)-binding Rossmann-fold superfamily protein	817617
260900_s_at	0.001835	1.54e-06	16.9	5.93816	3.54	AT1G21400///AT5G34780	thiamin diphosphate-binding fold protein///putative ketopantoate reductase	838739///833376
251755_at	0.001835	1.7e-06	16.7	5.85972	4.18	AT3G55790	hypothetical protein	824745
254975_at	0.001835	1.82e-06	16.5	5.80261	3.37	AT4G10500	oxidoreductase, 2OG-Fe(II) oxygenase family protein	826642
267024_s_at	0.001835	1.88e-06	-16.4	5.77598	-4.8	NIP2;1///AT2G29870	aquaporin NIP2-1///putative aquaporin NIP4	818002///817537
266712_at	0.001835	2.06e-06	16.2	5.69628	4.03	AT2G46750	D-arabinono-1,4-lactone oxidase-like protein	819288
245528_at	0.001835	2.07e-06	16.1	5.69221	3.56	PPDK	pyruvate, phosphate dikinase 1	827226
245193_at	0.001835	2.18e-06	16	5.64926	3.38	SUFE2	sulfur E2	843107
247136_at	0.001835	2.27e-06	15.9	5.61398	3.63	STR18	thiosulfate sulfurtransferase 18	836749
262118_at	0.001855	2.41e-06	15.8	5.56472	3.46	BGLU11	beta glucosidase 11	839435
250286_at	0.001868	2.53e-06	15.6	5.52052	3.63	PBS3	4-substituted benzoates-glutamate ligase GH3.12	831173
257061_at	0.002195	3.31e-06	15	5.28709	3.07	AT3G18250	putative membrane lipoprotein	821353
249384_at	0.002195	3.32e-06	-15	5.28527	-3.16	AT5G39890	hypothetical protein	833986
251731_at	0.002195	3.46e-06	14.9	5.24884	3.43	AT3G56350	Iron/manganese superoxide dismutase family protein	824802
251400_at	0.002195	3.59e-06	14.8	5.21697	4.13	AT3G60420	phosphoglycerate mutase family protein	825213
251072_at	0.002195	3.62e-06	-14.8	5.20755	-3.22	AT5G01740	Nuclear transport factor 2 (NTF2) family protein	831686
249073_at	0.002212	3.78e-06	-14.7	5.16959	-3.13	AT5G44020	HAD superfamily, subfamily IIIB acid phosphatase	834425
261466_at	0.002229	3.94e-06	-14.6	5.13289	-3.27	AT1G07690	hypothetical protein	837282
261684_at	0.00233	4.38e-06	14.3	5.03807	3.17	AT1G47400	hypothetical protein	841144
250287_at	0.00233	4.4e-06	14.3	5.03536	3.53	Rap2.6L	ethylene-responsive transcription factor ERF113	831174
252004_at	0.00233	4.53e-06	14.2	5.00793	3.19	PAP20	putative purple acid phosphatase 20	824444
254396_at	0.002381	4.77e-06	14.1	4.96152	4.37	NRT1.8	nitrate transporter 1.8	828255
252678_s_at	0.002499	5.16e-06	13.9	4.89156	3.26	NIT1///NIT2	nitrilase 1///nitrilase 2	823556///823555
253182_at	0.002532	5.37e-06	13.8	4.85408	3.14	AT4G35190	cytokinin riboside 5'-monophosphate phosphoribohydrolase LOG5	829672
248676_at	0.002924	6.56e-06	13.4	4.67197	3.88	ATSDI1	protein SULPHUR DEFICIENCY-INDUCED 1	834943
263401_at	0.002924	6.58e-06	13.4	4.66808	2.81	AT2G04070	MATE efflux family protein	814943
257203_at	0.002924	6.86e-06	-13.3	4.62987	-3.39	XTH16	xyloglucan endotransglucosylase/hydrolase protein 16	821955
248048_at	0.002924	7.2e-06	13.2	4.58603	2.69	NAS2	nicotianamine synthase 2	835707
246000_at	0.002924	7.2e-06	13.2	4.58574	3.19	AT5G20820	SAUR-like auxin-responsive family protein	832205
267337_at	0.002924	7.24e-06	13.2	4.58051	3.3	AT2G39980	HXXXD-type acyl-transferase-like protein	818586
249665_at	0.002968	7.52e-06	13.1	4.54479	2.73	AT5G35830	ankyrin repeat-containing protein	833569
260623_at	0.003354	9.2e-06	12.7	4.35712	2.6	NRT2:1	nitrate transporter 2:1	837327
250646_at	0.003354	9.22e-06	12.7	4.35531	2.93	PA2	peroxidase 53	830561
262978_at	0.003354	9.61e-06	-12.6	4.31559	-3.31	TUB1	tubulin beta-1 chain	843911
259011_s_at	0.003354	9.88e-06	12.5	4.28936	2.6	AT5G48190///AT3G60990///AT3G07380	hypothetical protein///hypothetical protein///hypothetical protein	834872///825271///819926
252269_at	0.003354	1e-05	12.5	4.27402	2.81	LSU1	protein RESPONSE TO LOW SULFUR 1	824120
249752_at	0.003354	1.01e-05	12.5	4.27326	2.67	LSU2	protein RESPONSE TO LOW SULFUR 2	832538
262244_at	0.003354	1.02e-05	12.5	4.26117	3.22	CIPK17	SNF1-related kinase	841246
259264_at	0.003354	1.03e-05	-12.5	4.25431	-2.72	AT3G01260	aldose 1-epimerase-like prtotein	821171
264953_at	0.003354	1.04e-05	-12.4	4.23819	-3.12	ADH1	alcohol dehydrogenase 1	844047
248519_at	0.003354	1.05e-05	-12.4	4.23411	-4.62	HSD7///HSD4	hydroxysteroid dehydrogenase 7///hydroxysteroid dehydrogenase 4	835140///835128
267298_at	0.003366	1.08e-05	12.4	4.20896	2.6	BLH4	BEL1-like homeodomain 4	816908
245692_at	0.003366	1.09e-05	12.3	4.19276	2.65	BHLH101	transcription factor bHLH101	830293
255252_at	0.003366	1.15e-05	12.2	4.14801	2.93	AT4G04990	hypothetical protein	825841
259743_at	0.003366	1.15e-05	12.2	4.14788	3.79	AT1G71140	MATE efflux family protein	843454
254978_at	0.003366	1.15e-05	12.2	4.14543	2.53	AT4G10540	Subtilase family protein	826646
254606_at	0.003417	1.19e-05	-12.2	4.11474	-3.15	NLM1	aquaporin NIP1-1	827641
245082_at	0.003438	1.22e-05	12.1	4.09306	2.49	AT2G23270	hypothetical protein	816859
249983_at	0.003531	1.28e-05	12	4.04428	2.59	AT5G18470	curculin-like (mannose-binding) lectin family protein	831965
265769_at	0.003531	1.3e-05	12	4.02889	2.89	AT2G48090	hypothetical protein	819421
248270_at	0.003531	1.31e-05	12	4.02097	2.48	ORG1	OBP3-responsive protein 1	835426
262374_s_at	0.003713	1.42e-05	11.8	3.94633	2.73	TIR///AT1G72910	toll/interleukin-1 receptor-like protein///Toll-Interleukin-Resistance domain-containing protein	843624///843622
250515_at	0.003713	1.42e-05	11.8	3.94273	2.93	AT5G09570	Cox19-like CHCH family protein	830816
256352_at	0.003717	1.45e-05	11.8	3.92686	2.67	PRP1	proline-rich protein 1	841938
245546_at	0.003906	1.54e-05	-11.7	3.86464	-2.4	ATCSLB05	cellulose synthase-like protein B5	827195
256319_at	0.003912	1.57e-05	11.6	3.84902	2.52	AT1G35910	probable trehalose-phosphate phosphatase D	840493
263295_at	0.003937	1.6e-05	-11.6	3.82872	-4.2	AGL44	protein agamous-like 44	815907
245076_at	0.00408	1.68e-05	11.5	3.78012	2.64	GH3.3	indole-3-acetic acid-amido synthetase GH3.3	816849
253515_at	0.004117	1.72e-05	-11.5	3.75781	-2.62	AT4G31320	SAUR-like auxin-responsive protein	829259
252858_at	0.004432	1.88e-05	-11.3	3.67246	-2.32	AT4G39770	probable trehalose-phosphate phosphatase H	830135
250651_at	0.004468	1.92e-05	-11.3	3.65119	-3.23	CYP93D1	cytochrome P450, family 93, subfamily D, polypeptide 1	830580
263515_at	0.004471	1.97e-05	11.2	3.6283	2.34	AT2G21640	uncharacterized oxidative stress response protein	816702
266965_at	0.004471	1.98e-05	-11.2	3.62415	-3.65	AT2G39510	nodulin MtN21-like transporter family protein	818536
262516_at	0.004669	2.09e-05	-11.1	3.56887	-2.7	GSTU26	glutathione S-transferase tau 26	838290
251436_at	0.004786	2.17e-05	11	3.53181	2.74	ARGOS	protein AUXIN-REGULATED GENE INVOLVED IN ORGAN SIZE	825160
252501_at	0.004889	2.25e-05	-11	3.49651	-2.5	AT3G46880	hypothetical protein	823841
265897_at	0.004889	2.3e-05	-10.9	3.47656	-3.18	MOT1	molybdate transporter 1	817109
247679_at	0.004889	2.31e-05	10.9	3.47334	3.7	AT5G59540	oxidoreductase, 2OG-Fe(II) oxygenase family protein	836073
254543_at	0.005108	2.44e-05	10.8	3.41758	2.4	AT4G19810	Class V chitinase	827725
257348_at	0.005108	2.47e-05	10.8	3.40598	2.51	AT2G42140	VQ motif-containing protein	818814
247070_at	0.005175	2.53e-05	-10.8	3.38106	-2.27	AT5G66815	hypothetical protein	836815
257927_at	0.005302	2.63e-05	10.7	3.34393	2.18	ERF1	ethylene-responsive transcription factor 1B	821902
261956_at	0.005302	2.66e-05	10.7	3.3332	2.37	AT1G64590	NAD(P)-binding Rossmann-fold superfamily protein	842767
250798_at	0.005302	2.71e-05	10.6	3.314	3.54	AT5G05340	peroxidase 52	830416
254743_at	0.005302	2.75e-05	10.6	3.30096	2.62	HAK5	potassium transporter 5	826973
267565_at	0.005302	2.78e-05	10.6	3.28815	3.92	CYP71A12	cytochrome P450 71A12	817626
257720_at	0.005302	2.81e-05	-10.6	3.27855	-2.61	AT3G18450	PLAC8 family protein	821374
263948_at	0.005302	2.81e-05	10.6	3.27682	2.3	YLS9	protein NDR1/HIN1-like 10	818171
256321_at	0.005302	2.87e-05	10.5	3.25754	2.96	LOX1	lipoxygenase 1	841944
266287_at	0.005302	2.88e-05	10.5	3.25528	2.2	AT2G29150	tropinone reductase-like protein	817464
248252_at	0.005363	3e-05	-10.5	3.2127	-2.58	AGP22	arabinogalactan protein 22	835406
257947_at	0.005363	3.01e-05	10.5	3.21112	2.33	ICL	isocitrate lyase	821726
261825_at	0.005363	3.03e-05	-10.4	3.20466	-2.31	XTH8	probable xyloglucan endotransglucosylase/hydrolase protein 8	837698
267300_at	0.005363	3.07e-05	10.4	3.19009	2.65	AT2G30140	UDP-glycosyltransferase 87A2	817566
265611_at	0.005363	3.1e-05	10.4	3.17986	2.44	AT2G25510	hypothetical protein	817089
248723_at	0.005363	3.21e-05	-10.3	3.14515	-2.33	AT5G47950	HXXXD-type acyl-transferase-like protein	834846
261242_at	0.005363	3.22e-05	10.3	3.14412	2.36	SBT3.3	Subtilase family protein SBT3.3	840190
260568_at	0.005363	3.22e-05	10.3	3.14245	2.39	CHI	putative chitinase	818959
249495_at	0.005363	3.25e-05	10.3	3.13463	3.71	GLP6	germin-like protein 6	833903
265062_at	0.005363	3.28e-05	10.3	3.12377	2.26	AT1G61550	G-type lectin S-receptor-like serine/threonine-protein kinase	842449
247582_at	0.005363	3.31e-05	-10.3	3.11453	-2.19	AT5G60760	phytic acid metabolising protein	836197
246789_at	0.005363	3.32e-05	10.3	3.11184	2.8	LACS7	long-chain acyl-CoA synthetase 7	832820
247638_at	0.005363	3.36e-05	-10.3	3.10091	-2.24	FLA12	fasciclin-like arabinogalactan protein 12	836170
258395_at	0.005363	3.38e-05	10.3	3.09309	2.41	NAC3	ATAF-like NAC-domain transcription factor	820789
267626_at	0.005363	3.4e-05	-10.2	3.08853	-5.11	CYP712A1	cytochrome P450, family 712, subfamily A, polypeptide 1	818826
259871_at	0.005363	3.41e-05	-10.2	3.08424	-2.72	AT1G76800	protein nodulin-like2	844014
251824_at	0.005366	3.45e-05	10.2	3.07416	2.3	AT3G55090	ABC transporter G family member 16	824675
260015_at	0.005366	3.48e-05	10.2	3.06534	2.99	CCOAMT	caffeoyl-CoA 3-O-methyltransferase	843126
263893_at	0.005453	3.58e-05	10.2	3.03587	2.64	WRKY59	putative WRKY transcription factor 59	816726
245976_at	0.005453	3.6e-05	10.2	3.03134	3.85	WRKY75	putative WRKY transcription factor 75	831147
258975_at	0.005469	3.64e-05	10.1	3.01945	3.78	WRKY45	WRKY DNA-binding protein 45	821270
257605_at	0.005538	3.72e-05	-10.1	2.99817	-2.32	AT3G13840	scarecrow-like protein 29	820596
257026_at	0.005567	3.78e-05	10.1	2.9835	2.17	AT3G19200	hypothetical protein	821454
260148_at	0.005567	3.81e-05	-10.1	2.97543	-2.91	AT1G52800	oxidoreductase, 2OG-Fe(II) oxygenase family protein	841713
253408_at	0.005567	3.86e-05	10	2.96066	3.51	AT4G32950	putative protein phosphatase 2C 61	829432
267076_at	0.005567	3.87e-05	10	2.95828	2.17	AT2G41090	calmodulin-like protein 10	818708
248545_at	0.005804	4.07e-05	9.95	2.908	2.58	AT5G50260	KDEL-tailed cysteine endopeptidase CEP1	835091
264342_at	0.005805	4.11e-05	-9.93	2.89939	-2.52	AT1G12080	vacuolar calcium-binding protein-like protein	837760
261518_at	0.005831	4.19e-05	9.9	2.87938	2.26	AT1G71695	peroxidase 12	843498
260298_at	0.005831	4.19e-05	-9.9	2.87824	-3.32	AT1G80320	2-oxoglutarate (2OG) and Fe(II)-dependent oxygenase superfamily protein	844372
261020_at	0.005942	4.32e-05	9.85	2.84861	2.76	AT1G26390	FAD-binding Berberine family protein	839181
249467_at	0.005942	4.34e-05	9.84	2.84282	3.77	NAC6	NAC-domain transcription factor	833957
247314_at	0.006182	4.59e-05	9.75	2.7867	2.09	SAL2	3'(2'),5'-bisphosphate nucleotidase	836521
253608_at	0.006182	4.59e-05	-9.75	2.78659	-2.35	XTH19	xyloglucan endotransglucosylase/hydrolase 19	829152
265572_at	0.006182	4.63e-05	9.74	2.77884	2.17	ACA2	alpha carbonic anhydrase 2	817367
246831_at	0.006221	4.69e-05	9.72	2.76457	2.2	MSS1	sugar transport protein 13	832703
249767_at	0.006254	4.76e-05	9.69	2.75144	2.15	CHIA	chitinase A	832474
264648_at	0.006421	4.94e-05	9.63	2.71316	3.35	BIP3	protein BIP3	837429
264014_at	0.006421	4.96e-05	-9.63	2.70919	-2.67	AT2G21210	SAUR-like auxin-responsive protein	816658
260203_at	0.006531	5.08e-05	9.59	2.68418	1.98	NAC019	NAC domain-containing protein 19	841722
245317_at	0.006691	5.25e-05	9.54	2.65209	2.11	AT4G15610	hypothetical protein	827238
264940_at	0.006894	5.45e-05	9.48	2.6141	2.13	GolS4	galactinol synthase 4	842342
264052_at	0.006908	5.5e-05	-9.46	2.60453	-1.95	CYP79B3	tryptophan N-monooxygenase 2	816765
249941_at	0.007079	5.68e-05	9.41	2.57087	3.54	AT5G22270	hypothetical protein	832287
257175_s_at	0.007079	5.74e-05	-9.4	2.5614	-3.06	AT3G23480///AT3G23470	Cyclopropane-fatty-acyl-phospholipid synthase///cyclopropane-fatty-acyl-phospholipid synthase	821929///821928
253657_at	0.007079	5.77e-05	9.39	2.55573	2.84	HMA2	cadmium/zinc-transporting ATPase HMA2	829134
249847_at	0.007079	5.8e-05	-9.38	2.55002	-2.02	SCPL34	serine carboxypeptidase-like 34	832385
267496_at	0.007119	5.87e-05	9.36	2.537	1.91	AT2G30550	phospholipase A1-Igamma2	817604
250102_at	0.007315	6.08e-05	-9.31	2.50202	-2.16	LRR1	leucine-rich repeat protein 1	831521
263475_at	0.007372	6.2e-05	9.28	2.48251	2.39	AT2G31945	hypothetical protein	817753
261567_at	0.007372	6.31e-05	-9.25	2.46366	-2.47	AT1G33055	hypothetical protein	840201
258751_at	0.007372	6.34e-05	-9.24	2.45923	-1.96	RCI2B	Hydrophobic protein RCI2B	819758
257184_at	0.007372	6.38e-05	9.23	2.45353	2	MRP8	multidrug resistance-associated protein 8	820497
259388_at	0.007372	6.39e-05	-9.23	2.4514	-3.25	ST4B	sulfotransferase 4B	837902
247406_at	0.007372	6.41e-05	-9.22	2.44864	-2.05	ARR6	two-component response regulator ARR6	836412
264404_at	0.007372	6.46e-05	-9.21	2.43973	-2.15	CYP82F1	cytochrome P450, family 82, subfamily F, polypeptide 1	817054
265331_at	0.007372	6.52e-05	9.2	2.43112	2	AT2G18420	gibberellin-regulated GASA/GAST/Snakin family protein	816357
251770_at	0.007372	6.52e-05	9.2	2.43106	1.99	JRG21	jasmonate-regulated protein JRG21	824763
265658_at	0.007422	6.61e-05	9.18	2.41737	2.07	ALD1	AGD2-like defense response protein 1	815864
251517_at	0.007452	6.68e-05	-9.16	2.4065	-2.4	AT3G59370	vacuolar calcium-binding protein-like protein	825106
253666_at	0.007479	6.76e-05	9.14	2.39364	1.93	XTH24	xyloglucan endotransglucosylase/hydrolase protein 24	829150
266070_at	0.007479	6.83e-05	9.13	2.38369	3.09	PNP-A	plant natriuretic peptide A	816381
246854_at	0.007479	6.83e-05	-9.13	2.38279	-2.58	AT5G26200	mitochondrial substrate carrier family protein	832689
256563_at	0.007559	6.95e-05	-9.1	2.36527	-2.04	RALFL27	protein ralf-like 27	822684
255005_at	0.007675	7.1e-05	-9.07	2.34318	-1.95	AT4G09990	hypothetical protein	826590
253416_at	0.007717	7.19e-05	-9.05	2.33112	-3.17	AT4G33070	pyruvate decarboxylase 1	829444
247026_at	0.007778	7.29e-05	9.03	2.31651	2.16	MAPKKK19	mitogen-activated protein kinase kinase kinase 19	836843
248563_at	0.007852	7.41e-05	9	2.30048	1.93	AT5G49690	UDP-glycosyltransferase 91C1	835032
266118_at	0.00793	7.53e-05	-8.98	2.28395	-2.05	LCR68	defensin-like protein 1	814744
250702_at	0.007995	7.66e-05	8.95	2.26609	3.41	AT5G06730	peroxidase 54	830562
246229_at	0.007995	7.68e-05	-8.95	2.26293	-2.49	sks15	protein SKU5 similar 15	829870
264301_at	0.008093	7.82e-05	8.92	2.24408	2.19	AT1G78780	pathogenesis-related protein	844214
265422_at	0.008313	8.09e-05	8.87	2.21031	2.57	NDB4	NAD(P)H dehydrogenase B4	816609
260119_at	0.008543	8.38e-05	-8.82	2.173	-1.85	AT1G33930	P-loop containing nucleoside triphosphate hydrolases superfamily protein	840290
249719_at	0.008543	8.41e-05	8.81	2.16982	2.11	AT5G35735	putative auxin-responsive protein	833550
252170_at	0.008575	8.5e-05	8.8	2.15864	1.84	HR4	RPW8-like protein 4	824212
259550_at	0.008575	8.58e-05	8.78	2.14905	1.87	AGP5	arabinogalactan protein 5	840412
250983_at	0.008575	8.66e-05	8.77	2.13997	3.46	GSTL1	glutathione transferase lambda 1	831800
265560_at	0.008575	8.76e-05	8.75	2.12748	2.03	GRP-3	glycine-rich protein 3	815101
249001_at	0.008575	8.77e-05	8.75	2.12714	1.88	AT5G44990	Glutathione S-transferase family protein	834530
250828_at	0.008575	8.8e-05	8.75	2.12316	2.34	AT5G05250	hypothetical protein	830407
251245_at	0.008575	8.82e-05	8.74	2.12047	2.02	PIL2	transcription factor PIF6	825382
260919_at	0.008575	8.85e-05	8.74	2.1178	2.46	AT1G21520	hypothetical protein	838752
253309_at	0.008588	8.94e-05	-8.72	2.10669	-3.57	CER4	fatty acyl-CoA reductase CER4	829521
266477_at	0.008588	8.96e-05	-8.72	2.10424	-2.29	CLE6	protein CLAVATA3/ESR-related 6	817664
265582_at	0.008588	9.01e-05	8.71	2.09876	1.9	AT2G20030	putative RING-H2 finger protein ATL12	816522
245586_at	0.00862	9.13e-05	-8.69	2.08568	-2.18	AT4G14980	Cysteine/Histidine-rich C1 domain family protein	827157
261606_at	0.00862	9.19e-05	8.68	2.07848	3.3	AT1G49570	peroxidase	841381
255818_at	0.00862	9.2e-05	-8.68	2.0777	-1.78	AT2G33570	galactan synthase 1	817922
261023_at	0.008808	9.48e-05	8.64	2.04614	1.81	AT1G12200	putative flavin monooxygenase	837773
247477_at	0.008808	9.5e-05	-8.63	2.04409	-2.3	AT5G62340	plant invertase/pectin methylesterase inhibitor domain-containing protein	836355
259428_at	0.008973	9.73e-05	8.6	2.01922	2.15	MPK11	mitogen-activated protein kinase 11	839523
259316_at	0.009093	9.92e-05	8.57	1.99995	2.19	AT3G01175	hypothetical protein	820400
265837_at	0.009103	9.98e-05	8.56	1.99322	2.21	LURP1	protein LURP1	815943
254536_at	0.009114	0.000101	8.55	1.98564	1.78	AT4G19720	Glycosyl hydrolase family protein with chitinase insertion domain	827716
264929_at	0.009114	0.000101	8.54	1.97829	1.78	AT1G60730	probable aldo-keto reductase 5	842367
252537_at	0.009114	0.000102	-8.54	1.97539	-1.86	AT3G45710	putative nitrate excretion transporter 6	823713
264543_at	0.009222	0.000104	8.51	1.95427	1.99	AT1G55790	hypothetical protein	842028
250933_at	0.009222	0.000104	-8.51	1.95234	-1.84	FLA11	fasciclin-like arabinogalactan protein 11	831914
262198_at	0.009372	0.000106	-8.48	1.93016	-1.97	PME2	pectin methylesterase 2	841820
252834_at	0.009387	0.000107	-8.47	1.92319	-1.89	AT4G40070	RING-H2 finger protein ATL32	830170
261492_at	0.009421	0.000108	-8.45	1.91412	-1.85	SBH2	sphingoid base hydroxylase 2	837990
266017_at	0.009463	0.000109	8.44	1.90411	1.76	AT2G18690	hypothetical protein	816384
261618_at	0.009489	0.00011	8.43	1.89598	1.78	AT1G33110	MATE efflux family protein	840207
261470_at	0.009619	0.000112	8.4	1.87657	1.99	ERF11	ethylene-responsive transcription factor 11	839733
260517_at	0.009798	0.000114	8.37	1.85225	1.91	SPP1	sucrose-phosphatase 1	841567
267572_at	0.009909	0.000116	8.35	1.83527	3.54	AT2G30660	probable 3-hydroxyisobutyryl-CoA hydrolase 3	817616
249125_at	0.01018	0.00012	8.3	1.80208	2.03	AT5G43450	1-aminocyclopropane-1-carboxylate oxidase-like protein	834365
257810_at	0.010181	0.000121	8.29	1.79681	1.76	TOM20-1	mitochondrial import receptor subunit TOM20-1	822325
254193_at	0.010613	0.000128	-8.21	1.73618	-1.82	AT4G23870	hypothetical protein	828486
265066_at	0.010613	0.000128	-8.21	1.73567	-1.69	FLA9	fasciclin-like arabinogalactan protein 9	839384
259980_at	0.010613	0.000128	8.21	1.73343	1.88	AT1G76520	auxin efflux carrier family protein	843985
260592_at	0.010613	0.000128	8.21	1.7331	2.25	CSLE1	cellulose synthase-like protein E1	842035
252184_at	0.010715	0.00013	-8.19	1.71807	-1.74	DWF4	cytochrome P450 90B1	824229
260225_at	0.010718	0.000131	8.18	1.71273	2.27	GSTU10	glutathione S-transferase TAU 10	843799
249481_at	0.010831	0.000134	8.15	1.68838	2.31	AT5G38900	Thioredoxin superfamily protein	833882
250464_at	0.010831	0.000135	-8.14	1.68335	-3.85	AT5G10040	hypothetical protein	830868
261216_at	0.010831	0.000135	8.14	1.68184	2.17	AT1G33030	O-methyltransferase-like protein	840198
264029_at	0.010831	0.000135	-8.14	1.68173	-1.9	MRH6	MORPHOGENESIS OF ROOT HAIR 6	814899
248636_at	0.010831	0.000135	-8.13	1.67691	-1.97	AT5G49080	pseudo	834967
245363_at	0.010831	0.000137	8.11	1.66211	1.81	AT4G15120	VQ motif-containing protein	827178
251884_at	0.010831	0.000137	8.11	1.66141	2.56	AT3G54150	S-adenosyl-L-methionine-dependent methyltransferase-like protein	824582
252415_at	0.010831	0.000137	8.11	1.66119	1.88	ASN1	asparagine synthetase [glutamine-hydrolyzing]	823888
266486_at	0.010831	0.000138	8.11	1.65747	1.89	AT2G47950	hypothetical protein	819407
254764_at	0.010948	0.00014	8.09	1.64148	1.94	NYC1	probable chlorophyll(ide) b reductase NYC1	826942
260869_at	0.011166	0.000144	-8.05	1.61348	-2.98	AT1G43800	acyl-[acyl-carrier-protein] desaturase 6	840977
267607_s_at	0.011166	0.000144	8.05	1.61132	1.86	AT2G26750///SEH	alpha/beta-hydrolases superfamily protein///soluble epoxide hydrolase	817216///817215
251946_at	0.011264	0.000146	8.02	1.59506	2.01	AT3G53540	hypothetical protein	824522
247024_at	0.011264	0.000147	-8.02	1.5913	-1.84	AT5G66985	hypothetical protein	836833
254534_at	0.011264	0.000147	8.02	1.58807	1.88	IRT2	Fe(2+) transport protein 2	827712
260950_s_at	0.01147	0.000151	-7.98	1.56257	-1.63	AT1G06120///AT1G06090	delta-9 desaturase-like 3 protein///delta-9 desaturase-like 1 protein	837121///837118
264898_at	0.01147	0.000152	-7.97	1.55504	-2.08	AT1G23205	plant invertase/pectin methylesterase inhibitor superfamily protein	838929
264573_at	0.01147	0.000152	-7.97	1.55458	-2.18	AT1G05310	putative pectinesterase 8	837030
254828_at	0.01147	0.000153	-7.97	1.55003	-2	AIR1	auxin-Induced in Root cultures 1	826868
260147_at	0.01147	0.000154	-7.96	1.54417	-2.57	AT1G52790	oxidoreductase, 2OG-Fe(II) oxygenase family protein	841712
250214_at	0.01147	0.000154	-7.95	1.54125	-1.85	XTH5	endoxyloglucan transferase A4	831233
245659_at	0.011485	0.000155	7.95	1.53535	2.03	AT1G28260	Telomerase activating protein Est1	839720
257151_at	0.011513	0.000156	-7.94	1.52818	-2.32	AT3G27200	plastocyanin-like domain-containing protein	822339
252214_at	0.011912	0.000163	7.88	1.48406	1.63	CEJ1	ethylene-responsive transcription factor ERF011	824188
260551_at	0.011912	0.000163	7.88	1.48351	2.86	TI1	trypsin inhibitor protein 1	818952
253582_at	0.011935	0.000164	-7.87	1.47704	-1.79	AT4G30670	putative membrane lipoprotein	829190
258791_at	0.011935	0.000165	7.87	1.47254	2.12	PR4	pathogenesis-related 4	819632
248794_at	0.011941	0.000166	7.85	1.46364	2.16	ERF2	ethylene-responsive transcription factor 2	834768
253776_at	0.011941	0.000167	7.85	1.45799	1.78	AAC3	ADP/ATP carrier 3 protein	828955
245627_at	0.011941	0.000167	7.85	1.4578	1.64	GolS2	galactinol synthase 2	842114
246992_at	0.011941	0.000168	7.84	1.45426	2.07	AT5G67430	GCN5-related N-acetyltransferase (GNAT) family protein	836879
260150_at	0.012112	0.000171	-7.81	1.4329	-4.7	AT1G52820	putative 2-oxoglutarate-dependent dioxygenase	841715
245197_at	0.012112	0.000171	7.81	1.43059	1.63	AT1G67800	Copine (Calcium-dependent phospholipid-binding protein) family protein	843106
253219_at	0.012235	0.000175	7.78	1.40689	1.9	MYB32	transcription factor MYB32	829651
249188_at	0.012235	0.000175	7.78	1.40596	1.61	AT5G42830	HXXXD-type acyl-transferase-like protein	834294
257823_at	0.012235	0.000176	-7.78	1.403	-1.68	AT3G25190	vacuolar iron transporter homolog 2.1	822112
250152_at	0.012235	0.000177	-7.77	1.39912	-1.75	AT5G15120	hypothetical protein	831364
250801_at	0.012235	0.000177	-7.77	1.3984	-1.66	AT5G04960	putative pectinesterase/pectinesterase inhibitor 46	830378
254905_at	0.01255	0.000183	7.73	1.36427	1.65	AT4G11170	putative disease resistance protein	826718
258809_at	0.01255	0.000183	7.73	1.36322	1.67	NAC047	NAC domain containing protein 47	819562
259040_at	0.012713	0.000186	7.7	1.34543	1.67	GSTU8	glutathione S-transferase TAU 8	820083
266571_at	0.01301	0.000191	7.67	1.31701	1.7	AT2G23830	vesicle-associated protein 3-1	816915
256681_at	0.013036	0.000192	7.66	1.3107	1.66	SPP2	sucrose-phosphatase 2	824399
258008_at	0.013086	0.000195	-7.64	1.29285	-1.85	AT3G19430	late embryogenesis abundant protein-like protein	821477
266743_at	0.013086	0.000196	7.63	1.28888	2.25	RNS1	ribonuclease 1	814828
265111_at	0.013086	0.000196	-7.63	1.28721	-1.81	AT1G62510	bifunctional inhibitor/lipid-transfer protein/seed storage 2S albumin-like protein	842548
246405_at	0.013086	0.000197	7.62	1.28207	2.03	AT1G57630	Toll-Interleukin-Resistance domain-containing protein	842139
254687_at	0.013086	0.000198	-7.62	1.27873	-1.9	CYP83A1	cytochrome P450 83A1	827011
258629_at	0.013086	0.000198	-7.62	1.2787	-1.66	SKOR	potassium channel SKOR	821052
265645_at	0.013086	0.000198	-7.62	1.27769	-1.68	AT2G27370	hypothetical protein	817280
246595_at	0.013114	0.000199	7.61	1.27132	2.01	FDH	formate dehydrogenase	831330
254909_at	0.013381	0.000204	-7.58	1.24611	-2.68	AT4G11210	disease resistance-responsive, dirigent domain-containing protein	826723
266770_at	0.013404	0.000207	-7.56	1.23302	-1.93	EXPA15	expansin A15	814838
246142_at	0.013404	0.000207	-7.56	1.23239	-2.1	AT5G19970	hypothetical protein	832119
253351_at	0.013404	0.000207	7.56	1.23217	1.73	AT4G33700	hypothetical protein	829512
261745_at	0.013597	0.000211	-7.54	1.21008	-1.74	ENODL18	early nodulin-like protein 18	837371
254818_at	0.013597	0.000212	7.53	1.20913	2.9	AZI1	azelaic acid induced 1	826859
265698_at	0.01373	0.000214	7.52	1.19492	2.23	AT2G32160	hypothetical protein	817775
252383_at	0.01374	0.000216	7.51	1.18626	1.85	ATH6	ABC transporter A family member 7	823932
249942_at	0.01374	0.000216	7.51	1.18619	2.21	GAPB///NIT4	glyceraldehyde-3-phosphate dehydrogenase B///bifunctional nitrilase/nitrile hydratase NIT4	840895///832290
250793_at	0.013821	0.000218	7.49	1.17607	1.64	AT5G05600	oxidoreductase, 2OG-Fe(II) oxygenase family protein	830443
256994_s_at	0.01394	0.000223	7.47	1.15559	2.23	TPS-CIN///TPS-CIN	1,8-cineole synthase///1,8-cineole synthase	822177///822175
260408_at	0.01394	0.000223	7.47	1.1552	3.42	TH8	thioredoxin H8	843324
255265_at	0.01394	0.000224	-7.46	1.15105	-1.68	ATK5	kinesin 5	825867
266327_at	0.01394	0.000224	7.46	1.14759	2.29	HB-7	homeobox-leucine zipper protein ATHB-7	819280
258727_at	0.01394	0.000224	-7.46	1.14713	-2.1	AT3G11930	universal stress protein-like protein	820366
246460_at	0.01394	0.000226	7.45	1.13762	1.7	CSLD2	cellulose synthase-like protein D2	831554
246911_at	0.01394	0.000227	-7.44	1.1343	-1.53	tny	ethylene-responsive transcription factor TINY	832650
267037_at	0.01394	0.000227	-7.44	1.13339	-1.53	TBL34	trichome birefringence-like protein 34	818412
260803_at	0.01394	0.000228	7.44	1.12879	1.86	GSTU22	glutathione S-transferase TAU 22	844169
259481_at	0.01394	0.000228	7.44	1.1285	2.47	GLP4	germin-like protein 4	838478
259064_at	0.013983	0.000231	-7.42	1.1179	-1.71	AGD11	calmodulin-like protein 3	819937
266649_at	0.013983	0.000231	-7.42	1.11476	-1.65	TIP4;1	aquaporin TIP4-1	817123
265475_at	0.013983	0.000232	-7.42	1.11391	-2.07	NIR1	Ferredoxin--nitrite reductase	816055
253998_at	0.01399	0.000233	-7.41	1.10969	-1.76	AT4G26010	peroxidase 44	828707
249490_s_at	0.014036	0.000234	7.4	1.10247	3.87	AT5G39180///AT5G39150///AT5G39120///AT5G39110	germin-like protein subfamily 1 member 19///germin-like protein subfamily 1 member 17///germin-like protein subfamily 1 member 15///germin-like protein subfamily 1 member 14	833912///833908///833905///833904
257507_at	0.014071	0.000236	7.4	1.09614	1.61	AT1G29600	putative zinc finger CCCH domain-containing protein 10	839837
252340_at	0.014182	0.000239	7.38	1.0819	2.37	MYB45	myb domain protein 45	824053
263402_at	0.014182	0.000239	7.38	1.08041	2.07	AT2G04050	MATE efflux family protein	814939
254907_at	0.014324	0.000242	-7.36	1.06626	-2.49	AT4G11190	disease resistance-responsive, dirigent domain-containing protein	826721
245756_at	0.014455	0.000246	7.34	1.04869	1.56	AT1G35190	2-oxoglutarate (2OG) and Fe(II)-dependent oxygenase superfamily protein	840408
253046_at	0.014455	0.000247	7.34	1.0478	2.32	CYP81D8	cytochrome P450, family 81, subfamily D, polypeptide 8	829891
264157_at	0.014455	0.000247	-7.34	1.0457	-3.6	XTH17	probable xyloglucan endotransglucosylase/hydrolase protein 17	842839
246293_at	0.01447	0.000249	7.32	1.03726	2.08	SIB1	sigma factor binding protein 1	824838
256237_at	0.01447	0.000249	-7.32	1.03571	-1.6	DRT100	DNA-damage-repair/toleration protein DRT100	820441
257041_at	0.01447	0.00025	-7.32	1.03368	-1.5	AT3G28550	Proline-rich extensin-like family protein	822485
254256_at	0.014492	0.000251	7.31	1.02851	1.6	CRK10	cysteine-rich receptor-like protein kinase 10	828417
252320_at	0.014534	0.000253	7.31	1.02187	1.57	XTH11	probable xyloglucan endotransglucosylase/hydrolase 11	824018
254561_at	0.014798	0.000258	7.28	0.99928	1.51	AT4G19160	hypothetical protein	827654
255814_at	0.014844	0.00026	-7.27	0.99245	-1.54	AT1G19900	glyoxal oxidase-related protein	838578
245731_at	0.014918	0.000262	7.26	0.98329	1.68	MKK9	MAP kinase kinase 9	843685
254037_at	0.014918	0.000263	7.25	0.97873	1.58	GDU2	glutamine dumper 2	828681
266800_at	0.014918	0.000264	7.25	0.97655	1.48	AT2G22880	VQ motif-containing protein	816819
256793_at	0.015077	0.000268	7.23	0.96188	1.55	AT3G22160	VQ motif-containing protein	821780
251625_at	0.015176	0.00027	7.22	0.95147	1.75	BGL2	beta 1,3-glucanase 2	824893
251771_at	0.01536	0.000274	-7.2	0.93519	-1.49	CSLA14	cellulose synthase like A14	824766
249934_at	0.015389	0.000278	7.19	0.92194	1.69	RHS18	peroxidase 60	832302
264371_at	0.015389	0.000278	-7.18	0.91942	-2.9	ELP	extensin-like protein	837761
259879_at	0.015389	0.000279	-7.18	0.91725	-2.1	CML38	calcium-binding protein CML38	843998
265194_at	0.015389	0.000279	7.18	0.91662	1.49	EFE	1-aminocyclopropane-1-carboxylate oxidase	839345
249617_at	0.015389	0.000279	7.18	0.91592	1.74	AT5G37450	probable LRR receptor-like serine/threonine-protein kinase	833722
263876_at	0.015486	0.000285	-7.16	0.89596	-1.82	RAB7A	RAB GTPase-like protein 7A	816724
261021_at	0.015486	0.000285	7.16	0.89437	2.39	AT1G26380	FAD-binding and BBE domain-containing protein	839180
263963_at	0.015486	0.000285	7.15	0.8931	1.7	AT2G36080	protein ABNORMAL SHOOT 2	818181
255969_at	0.015486	0.000286	-7.15	0.89241	-1.79	AT1G22330	RNA recognition motif-containing protein	838839
250855_at	0.015486	0.000286	-7.15	0.89196	-2.17	AT5G04730	Ankyrin-repeat containing protein	830351
248564_at	0.015486	0.000288	7.14	0.88559	1.76	AT5G49700	Predicted AT-hook DNA-binding family protein	835033
255999_at	0.015486	0.000288	7.14	0.88545	2.2	WRKY71	putative WRKY transcription factor 71	839864
257774_at	0.015498	0.000289	-7.14	0.88034	-1.68	AT3G29250	short-chain dehydrogenase reductase 4	822580
248898_at	0.015498	0.00029	-7.14	0.87799	-1.5	KCO2	two-pore potassium channel 2	834680
253855_at	0.01554	0.000293	-7.12	0.86437	-1.68	TET7	tetraspanin7	828920
245545_at	0.01554	0.000294	7.12	0.86209	1.89	UGT71B5	UDP-glucosyl transferase 71B5	827194
255516_at	0.01554	0.000294	-7.12	0.86199	-1.72	RHS13	protein root hair specific 13	828083
253999_at	0.01554	0.000294	7.12	0.86183	1.71	ACS7	1-aminocyclopropane-1-carboxylate synthase 7	828726
249972_at	0.015738	0.000299	-7.1	0.84516	-2.04	IPT5	isopentenyltransferase 5	832023
260406_at	0.016259	0.00031	7.05	0.80733	1.73	GSTU12	glutathione S-transferase TAU 12	843328
247356_at	0.016272	0.000311	-7.05	0.80325	-1.49	MUM2	beta-galactosidase 6	836500
258452_at	0.016288	0.000313	7.04	0.79671	2.11	AOX1A	alternative oxidase 1A	821806
266983_at	0.016288	0.000314	7.04	0.79211	1.88	AT2G39400	alpha/beta-Hydrolases superfamily protein	818525
265685_at	0.016288	0.000314	7.03	0.79099	1.45	NAC038	NAC domain containing protein 38	816979
266209_at	0.016288	0.000315	7.03	0.78922	2.73	ATC	protein CENTRORADIALIS-like	817302
256560_s_at	0.016333	0.000317	-7.03	0.78301	-1.79	AT3G32030	terpenoid synthase 30	822955
260092_at	0.016443	0.00032	-7.01	0.7709	-1.52	scpl3	serine carboxypeptidase-like 3	843662
257162_s_at	0.016443	0.000322	-7.01	0.76602	-2.36	AMT1;3///AMT1;5	ammonium transporter 1;3///ammonium transporter 1;5	822018///822017
266215_at	0.016443	0.000323	-7	0.76346	-1.47	XTH4	endoxyloglucan transferase A1	815247
258013_at	0.016443	0.000323	-7	0.76313	-1.79	AT3G19320	leucine-rich repeat-containing protein	821466
247965_at	0.016458	0.000325	-6.99	0.7564	-1.58	AGP14	arabinogalactan protein 14	835755
262638_at	0.016458	0.000325	6.99	0.75583	1.64	AT1G06650	2-oxoglutarate-dependent dioxygenase-like protein	837175
251911_at	0.016493	0.000327	6.99	0.74939	1.42	AT3G53820	C2H2 and C2HC zinc fingers superfamily protein	824549
256073_at	0.016493	0.000328	6.98	0.74723	2.48	E12A11	protein MOTHER of FT and TF 1	838390
256756_at	0.016517	0.000329	6.98	0.74257	1.53	AT3G25610	ATPase E1-E2 type family protein / haloacid dehalogenase-like hydrolase family protein	822148
246821_at	0.016956	0.000339	6.94	0.7116	1.46	CBP60G	Cam-binding protein 60-like G	832750
248324_at	0.017032	0.000342	-6.93	0.70069	-1.41	AT5G52790	CBS domain-containing protein with a domain of unknown function (DUF21)	835356
253780_at	0.017032	0.000342	6.93	0.70059	1.61	AT4G28400	putative protein phosphatase 2C 58	828957
252419_at	0.017066	0.000344	6.92	0.69539	1.43	AT3G47510	hypothetical protein	823905
260230_at	0.017272	0.00035	-6.9	0.67696	-2.41	BS1	transcription factor bHLH135	843791
261395_at	0.017272	0.000351	6.9	0.67379	1.58	AT1G79700	AP2-like ethylene-responsive transcription factor WRI4	844309
257624_at	0.017272	0.000351	6.9	0.67338	2.1	CYP71B3	cytochrome P450 71B3	822223
256870_at	0.017333	0.000354	-6.89	0.66657	-1.52	CYP71B34	cytochrome P450 71B34	822234
253101_at	0.017594	0.00036	6.87	0.64634	1.46	CYP91A2	cytochrome P450 81F1	829897
253519_at	0.017594	0.000361	6.87	0.64427	1.9	AT4G31240	putative nucleoredoxin 3	829251
261221_at	0.017594	0.000362	6.86	0.64149	1.43	AT1G19960	hypothetical protein	838585
259008_at	0.017658	0.000365	6.85	0.63173	1.62	MT2A	metallothionein 2A	820098
261230_at	0.017658	0.000365	-6.85	0.63158	-1.45	TUB5	tubulin beta-5 chain	838590
252882_at	0.017756	0.000368	-6.84	0.62268	-1.48	AT4G39675	hypothetical protein	830122
262237_at	0.017812	0.000372	6.83	0.61282	1.45	AT1G48320	1,4-dihydroxy-2-naphthoyl-CoA thioesterase 1	841252
248644_at	0.017812	0.000372	6.83	0.61184	1.57	AT5G49140	TIR-NBS-LRR class disease resistance protein	834973
260101_at	0.017812	0.000373	6.83	0.61032	1.51	KTI1	kunitz trypsin inhibitor 1	843660
266125_at	0.017994	0.000379	-6.81	0.59344	-1.65	GATA2	GATA transcription factor 2	819112
267372_at	0.017994	0.000379	6.81	0.59323	1.75	ARSK1	root-specific kinase 1	817169
255528_at	0.017994	0.00038	-6.81	0.59057	-1.45	AT4G02090	hypothetical protein	827380
248879_at	0.019156	0.000408	6.72	0.51336	1.89	DELTA-OAT	ornithine-delta-aminotransferase	834660
247755_at	0.019156	0.000409	-6.72	0.51205	-1.5	SBT4.12	subtilase 4.12	836026
252862_at	0.019156	0.000409	6.72	0.51181	1.44	AT4G39830	putative L-ascorbate oxidase	830142
258107_at	0.019156	0.000411	6.71	0.50515	1.46	ALF5	MATE efflux family protein ALF5	821935
262137_at	0.019156	0.000412	6.71	0.50393	1.56	AT1G77920	transcription factor TGA7	844127
255962_at	0.019156	0.000413	-6.71	0.5019	-2.17	AT1G22330	RNA recognition motif-containing protein	838839
263063_s_at	0.019156	0.000414	6.7	0.49952	1.42	AT2G18150///AT2G18140	peroxidase 15///peroxidase 14	816328///816327
258054_at	0.019156	0.000414	-6.7	0.49778	-2.37	DELTA-TIP	aquaporin TIP2-1	820870
254846_at	0.019156	0.000414	-6.7	0.49763	-1.65	PLDGAMMA2	phospholipase D gamma 2	826789
267307_at	0.019157	0.000416	-6.7	0.49466	-2.19	LAC3	laccase 3	817571
262887_at	0.019179	0.000417	6.69	0.49055	1.4	AT1G14780	MAC/Perforin domain-containing protein	838043
262745_at	0.019404	0.000424	6.68	0.47336	1.47	AT1G28600	GDSL esterase/lipase	839760
250051_at	0.019404	0.000425	6.67	0.46954	1.38	MYB56	myb domain protein 56	831648
261926_at	0.019404	0.000426	-6.67	0.46949	-1.47	PATL2	patellin 2	838859
248916_at	0.019505	0.000429	-6.66	0.46113	-1.64	AT5G45840	leucine-rich repeat protein kinase family protein	834624
253763_at	0.019511	0.00043	-6.66	0.45794	-1.38	XTH26	xyloglucan endotransglucosylase/hydrolase 26	829006
263407_at	0.019866	0.000439	6.63	0.43589	1.39	bZIP48	basic leucine-zipper 48	814936
246063_at	0.019965	0.000443	-6.62	0.42777	-1.65	AT5G19340	hypothetical protein	832054
249474_s_at	0.020185	0.000449	6.61	0.41327	3.12	GER2///AT5G39160///AT5G39130	germin-like protein 2a///germin-like protein subfamily 1 member 18///germin-like protein subfamily 1 member 16	833914///833910///833906
250662_at	0.020272	0.000452	6.6	0.40587	1.92	ST2A	sulfotransferase 2A	830592
247912_at	0.020278	0.000453	-6.6	0.40271	-1.51	AT5G57480	AAA-type ATPase family protein	835852
257021_at	0.020444	0.000458	-6.58	0.39125	-1.77	BCAT4	branched-chain aminotransferase4	821508
258067_at	0.020472	0.00046	-6.58	0.38698	-1.49	MAD2	mitotic spindle checkpoint protein MAD2	822195
251176_at	0.020562	0.000463	6.57	0.3793	2.7	AT3G63380	putative calcium-transporting ATPase 12	825513
246858_at	0.020562	0.000464	6.57	0.37671	1.35	AT5G25930	protein kinase family protein with leucine-rich repeat domain	832662
261226_at	0.020936	0.000474	-6.55	0.35471	-1.36	EXPA11	expansin-A11	838608
265615_at	0.020985	0.000476	-6.54	0.34945	-2.25	AT2G25450	1-aminocyclopropane-1-carboxylate oxidase-like protein	817083
255903_at	0.021017	0.000478	6.53	0.34505	1.37	MYB52	myb domain protein 52	838374
258854_at	0.021053	0.00048	-6.53	0.34049	-1.66	AT3G02100	UDP-glycosyltransferase 83A1	820287
245955_at	0.021084	0.000482	6.52	0.33617	1.89	BGLU24	beta glucosidase 24	832944
264148_at	0.021087	0.000484	6.52	0.33326	1.88	NAC003	NAC domain-containing protein 3	839476
266218_s_at	0.021299	0.000491	-6.5	0.31733	-1.38	CYP710A4///CYP710A3	cytochrome P450 710A4///cytochrome P450 710A3	817435///817434
254241_at	0.021299	0.000491	6.5	0.31714	1.92	CRK11	cysteine-rich receptor-like protein kinase 11	828418
266835_at	0.021371	0.000495	6.5	0.30935	1.33	NDA2	alternative NAD(P)H dehydrogenase 2	817549
267418_at	0.021371	0.000495	-6.49	0.30807	-1.67	AT2G35000	E3 ubiquitin-protein ligase ATL9	818064
264470_at	0.021429	0.000498	-6.49	0.30248	-2.03	CYP735A2	cytokinin hydroxylase	843031
265796_at	0.021626	0.000504	6.48	0.29002	1.61	AT2G35730	heavy-metal-associated domain-containing protein	818143
258618_at	0.021653	0.000505	-6.47	0.28598	-1.69	GASA5	gibberellin-regulated protein 5	821194
252334_at	0.021708	0.000509	6.46	0.27838	1.52	PHT3;2	phosphate transporter 3;2	824046
260386_at	0.021708	0.00051	6.46	0.27614	1.54	AT1G74010	strictosidine synthase-like protein	843739
246597_at	0.021708	0.000511	6.46	0.27521	1.34	AO	L-aspartate oxidase	831328
265049_at	0.021774	0.000515	-6.45	0.2662	-1.64	AT1G52060	jacalin-like lectin domain-containing protein	841635
252345_at	0.021774	0.000515	6.45	0.2661	1.43	AT3G48640	hypothetical protein	824024
264635_at	0.021774	0.000516	6.45	0.26396	1.58	AT1G65500	hypothetical protein	842862
251090_at	0.021921	0.000522	-6.43	0.25154	-1.32	AT5G01340	mitochondrial substrate carrier family protein	831479
256011_at	0.021921	0.000522	6.43	0.25148	1.48	AT1G19230	riboflavin synthase-like protein	838506
261927_at	0.021993	0.000526	-6.42	0.24285	-1.73	AT1G22500	putative C3HC4-type RING zinc finger protein	838856
250661_at	0.021993	0.000528	-6.42	0.23843	-1.83	AT5G07030	aspartyl protease family protein	830594
261363_at	0.021993	0.000532	-6.41	0.2313	-1.44	SKS6	SKU5 similar 6	840792
264315_at	0.021993	0.000532	-6.41	0.23104	-1.52	PG2	polygalacturonase 2	843373
265543_at	0.021993	0.000533	-6.41	0.22838	-1.98	AT2G28270	cysteine/histidine-rich C1-like domain-containing protein	817373
245463_at	0.021993	0.000534	6.41	0.2277	1.7	EXLB1	expansin-like B1	827411
258912_at	0.021993	0.000534	-6.41	0.22736	-2.31	AT3G06460	membrane-associated elongase-like protein	819823
265674_at	0.021993	0.000534	6.41	0.22704	1.37	AT2G32190	hypothetical protein	817778
261975_at	0.022068	0.000538	-6.4	0.22002	-1.73	ENODL8	early nodulin-like protein 8	842772
246920_at	0.022068	0.000539	-6.4	0.21823	-1.39	ENODL13	early nodulin-like protein 13	832580
255259_at	0.022078	0.00054	6.39	0.21518	1.32	NDB2	NAD(P)H dehydrogenase B2	825844
252374_at	0.022275	0.000546	-6.38	0.20313	-1.4	RR5	two-component response regulator ARR5	823965
251039_at	0.022288	0.000548	6.38	0.19992	1.68	AT5G02020	hypothetical protein	831782
256275_at	0.022292	0.00055	-6.38	0.19652	-1.85	ACT11	actin-11	820385
265155_at	0.022292	0.000551	6.37	0.19466	1.35	AT1G30990	ligand-binding bet-v-1 domain-containing protein	839985
248128_at	0.022394	0.000555	6.36	0.18594	1.32	THI1	thiazole biosynthetic enzyme	835567
263452_at	0.022394	0.000556	-6.36	0.18468	-1.43	AT2G22190	probable trehalose-phosphate phosphatase E	816753
261460_at	0.02241	0.000558	-6.36	0.17996	-1.43	ATMPK13	mitogen-activated protein kinase 13	837303
248011_at	0.02241	0.00056	6.35	0.17682	2.19	GAMT2	gibberellic acid methyltransferase 2	835729
259365_at	0.02241	0.00056	-6.35	0.17634	-1.37	HRS1	protein HRS1	837890
249333_at	0.022559	0.000567	6.34	0.16378	1.32	GLIP1	GDSL lipase 1	834101
253609_at	0.022559	0.000568	-6.34	0.16132	-1.56	HA2	H(+)-ATPase 2	829142
254916_at	0.022559	0.000569	6.34	0.16021	1.35	AT4G11340	TIR-NBS-LRR class disease resistance protein	826736
247754_at	0.022559	0.00057	-6.33	0.15718	-1.55	AT5G59080	hypothetical protein	836025
266396_at	0.022559	0.000572	6.33	0.15457	1.44	AT2G38790	hypothetical protein	818461
249325_at	0.022559	0.000572	-6.33	0.15423	-1.69	UPM1	urophorphyrin methylase 1	834085
259805_at	0.02257	0.000573	6.33	0.15123	1.39	RLP7	receptor like protein 7	841206
249010_at	0.022909	0.000583	6.31	0.13279	1.28	AT5G44580	hypothetical protein	834486
260053_at	0.022942	0.000586	-6.3	0.1288	-1.33	AT1G78120	tetratricopeptide repeat-containing protein	844148
267191_at	0.023051	0.00059	-6.3	0.12124	-1.52	MLO15	MLO-like protein 15	819017
267550_at	0.02311	0.000595	6.28	0.11087	1.37	AP4.3A	serine/threonine protein kinase AP4.3A	817841
264184_at	0.02311	0.000599	-6.28	0.10545	-1.29	AT1G54790	GDSL esterase/lipase	841920
256516_at	0.02311	0.000599	-6.28	0.10513	-1.41	TMK1	transmembrane kinase 1	842930
254889_at	0.02311	0.000599	6.28	0.10453	2.38	OSM34	osmotin-like protein OSM34	826770
265050_at	0.02311	0.0006	-6.28	0.1033	-1.85	AT1G52070	jacalin-like lectin domain-containing protein	841636
258497_at	0.02311	0.000601	-6.27	0.1016	-1.58	COL2	zinc finger protein CONSTANS-LIKE 2	821298
246055_at	0.02311	0.000601	6.27	0.1014	1.44	AGAL1	alpha-galactosidase 1	830736
246922_at	0.023373	0.000609	6.26	0.08689	1.6	CIPK25	CBL-interacting serine/threonine-protein kinase 25	832582
257486_at	0.023485	0.000613	6.25	0.07935	2.42	AT1G63590	receptor-like protein kinase-related family protein	842664
255344_s_at	0.02357	0.000617	6.24	0.07311	2.07	CRK40///CRK39	cysteine-rich receptor-like protein kinase 40///putative cysteine-rich receptor-like protein kinase 39	825789///825785
250100_at	0.023679	0.000621	6.24	0.06576	1.33	GLN1;4	glutamine synthetase 1;4	831519
251066_at	0.023719	0.000625	6.23	0.05893	1.32	AT5G01880	RING-H2 finger protein ATL74	831691
256526_at	0.023719	0.000625	6.23	0.05861	1.57	AT1G66090	TIR-NBS class of disease resistance protein	842923
265048_at	0.023719	0.00063	-6.22	0.05133	-1.69	AT1G52050	jacalin-like lectin domain-containing protein	841634
260067_at	0.023719	0.00063	-6.22	0.05055	-1.4	AT1G73780	bifunctional inhibitor/lipid-transfer protein/seed storage 2S albumin superfamily protein	843713
254001_at	0.023719	0.000631	6.22	0.04898	1.4	MIOX4	myo-inositol oxygenase 4	828732
251124_s_at	0.023719	0.000631	-6.22	0.04861	-1.51	LAC8///AT5G01050	laccase 8///laccase-9	831877///831812
258103_at	0.023719	0.000633	-6.22	0.04579	-1.27	IPT7	adenylate isopentenyltransferase 7	821943
254644_at	0.023719	0.000635	-6.21	0.04297	-1.35	CLE2	protein CLAVATA3/ESR-related 2	827583
258351_at	0.023719	0.000635	6.21	0.04253	1.29	CNBT1	cyclic nucleotide-binding transporter 1	821037
257645_at	0.02376	0.000639	-6.21	0.03543	-1.67	AT3G25790	myb-like transcription factor family protein	822170
250437_at	0.02376	0.00064	-6.2	0.03399	-2.41	AGP4	arabinogalactan protein 4	830907
260296_at	0.02376	0.000641	6.2	0.03234	1.68	AT1G63750	TIR-NBS-LRR class disease resistance protein	842679
248807_at	0.02376	0.000642	-6.2	0.03012	-1.33	AT5G47500	pectin methylesterase 5	834800
253910_at	0.02376	0.000643	6.2	0.02894	1.47	AT4G27290	G-type lectin S-receptor-like serine/threonine-protein kinase	828837
250489_s_at	0.023987	0.000651	6.19	0.01593	1.32	AT5G09720///AT5G09710	putative inactive magnesium transporter MRS2-8///putative magnesium transporter MRS2-9	830831///830830
250217_at	0.023987	0.000653	-6.18	0.01286	-1.62	AT5G14120	major facilitator protein	831262
245864_at	0.023987	0.000653	-6.18	0.01178	-1.4	AT1G58070	hypothetical protein	842174
260889_at	0.024104	0.000659	6.17	0.00202	1.33	AT1G29120	hydrolase-like protein	839787
264210_at	0.024104	0.000659	6.17	0.00197	1.36	MYB3	transcription factor MYB3	838870
260926_at	0.024188	0.000668	6.16	-0.01282	1.43	GLTP2	glycolipid transfer protein 2	838735
247532_at	0.024188	0.000669	6.15	-0.01376	1.29	AT5G61560	U-box domain-containing protein 51	836277
262354_at	0.024188	0.000669	-6.15	-0.01402	-1.59	VHA-E3	V-type proton ATPase subunit E3	842725
259213_at	0.024188	0.00067	6.15	-0.01598	1.3	AT3G09010	protein kinase	820053
255127_at	0.024188	0.000671	-6.15	-0.01687	-1.4	AT4G08300	nodulin MtN21 /EamA-like transporter family protein	826384
259801_at	0.024188	0.000671	-6.15	-0.01723	-1.68	AT1G72230	plastocyanin-like domain-containing protein	843555
251910_at	0.024188	0.000672	6.15	-0.01841	1.32	AT3G53810	L-type lectin-domain containing receptor kinase IV.2	824548
265016_at	0.024188	0.000673	-6.15	-0.02004	-1.81	AT1G24420	HXXXD-type acyl-transferase-like protein	839058
265559_at	0.024195	0.000676	6.14	-0.02507	2.46	AT2G05530	glycine-rich protein	815102
259688_at	0.024195	0.000678	-6.14	-0.0278	-1.37	RBL2	rhomboid -like 2	842616
251356_at	0.024195	0.000679	-6.14	-0.02897	-1.31	PP2-A13	phloem protein 2-A13	825278
253786_at	0.024195	0.000679	-6.14	-0.02941	-1.41	AT4G28650	putative leucine-rich repeat transmembrane protein kinase	828983
267606_at	0.024285	0.000684	-6.13	-0.03719	-1.29	KCS11	3-ketoacyl-CoA synthase 11	817205
245547_at	0.024285	0.000684	-6.13	-0.03786	-1.34	CYP702A2	cytochrome P450, family 702, subfamily A, polypeptide 2	827196
267096_at	0.024373	0.000692	6.12	-0.04959	1.29	AT2G38180	GDSL esterase/lipase	818396
262980_at	0.024373	0.000693	-6.12	-0.05092	-1.35	GH9B7	glycosyl hydrolase 9B7	843902
258487_at	0.024373	0.000694	-6.11	-0.05324	-1.3	LBD41	LOB domain-containing protein 41	821112
253090_at	0.024373	0.000694	-6.11	-0.05356	-1.28	BGAL3	beta-galactosidase 3	829788
259421_at	0.024373	0.000695	6.11	-0.05379	1.44	AT1G13910	leucine-rich repeat (LRR) family protein	837950
264590_at	0.024373	0.0007	6.1	-0.06279	1.34	AT2G17710	hypothetical protein	816280
262518_at	0.024373	0.000701	6.1	-0.06397	1.68	GSTU24	glutathione S-transferase TAU 24	838288
263403_at	0.024373	0.000701	6.1	-0.06422	1.5	TX1	MATE efflux family protein DTX1	814938
258930_at	0.024373	0.000703	-6.1	-0.06726	-2.42	AT3G10040	sequence-specific DNA binding transcription factor	820165
252746_at	0.024373	0.000704	-6.1	-0.06804	-1.86	SUS4	sucrose synthase 4	823393
254215_at	0.024373	0.000705	6.1	-0.06945	2.18	CHX17	cation/H(+) antiporter 17	828470
258879_at	0.024373	0.000705	-6.1	-0.07006	-1.43	AT3G03270	adenine nucleotide alpha hydrolases-like protein	821303
264751_at	0.024373	0.000705	6.1	-0.07048	1.38	FRO3	ferric reduction oxidase 3	838910
261091_at	0.024487	0.00071	-6.09	-0.07767	-1.25	AT1G07550	putative LRR receptor-like serine/threonine-protein kinase	837269
260126_at	0.024694	0.000718	6.08	-0.08886	1.24	SHM7	putative serine hydroxymethyltransferase	840543
251395_at	0.024821	0.000723	-6.07	-0.09652	-1.82	FLA8	FASCICLIN-like arabinogalactan protein 8	819155
260973_at	0.025112	0.000734	6.05	-0.1123	1.27	AT1G53490	RING finger-containing protein HEI10	841784
254474_at	0.025112	0.000734	-6.05	-0.11336	-1.36	AT4G20390	hypothetical protein	827787
248539_at	0.025197	0.000741	6.04	-0.12278	1.36	AT5G50130	Rossmann-fold NAD(P)-binding domain-containing protein	835078
262972_at	0.025197	0.000741	-6.04	-0.12287	-1.23	AT1G75620	glyoxal oxidase-related protein	843897
264130_at	0.025197	0.000741	6.04	-0.12343	1.72	AT1G79160	hypothetical protein	844257
255450_at	0.025226	0.000745	-6.04	-0.12852	-1.56	AT4G02850	phenazine biosynthesis PhzC/PhzF family protein	828160
267481_at	0.025226	0.000745	-6.04	-0.12896	-1.31	AT2G02780	probable LRR receptor-like serine/threonine-protein kinase	814807
248577_at	0.02531	0.000749	-6.03	-0.13465	-1.25	AT5G49870	Mannose-binding lectin superfamily protein	835050
251105_at	0.025444	0.000756	-6.02	-0.14419	-1.43	SCAR4	protein SCAR4	831687
252006_at	0.025444	0.000756	6.02	-0.14457	1.36	PAP22	purple acid phosphatase 22	824448
251952_at	0.025456	0.000758	-6.02	-0.1481	-1.23	AT3G53650	histone H2B	824533
264238_at	0.025456	0.000759	-6.02	-0.14932	-1.22	AT1G54740	hypothetical protein	841915
257896_at	0.025486	0.000762	-6.01	-0.15272	-1.25	CTL2	chitinase-like protein 2	820947
251668_at	0.025611	0.000767	-6	-0.16007	-1.69	AT3G57010	calcium-dependent phosphotriesterase superfamily protein	824868
267142_at	0.025814	0.000777	5.99	-0.17349	1.59	AMT2	ammonium transporter 2	818409
261585_at	0.025814	0.000781	5.98	-0.18003	1.69	NAC001	NAC domain-containing protein 1	839580
258332_at	0.025814	0.000782	-5.98	-0.18026	-1.67	AT3G16180	nitrate transporter 1.12	820864
263664_at	0.025814	0.000784	-5.98	-0.18404	-1.27	AXR3	auxin-responsive protein IAA17	839568
255621_at	0.025814	0.000785	5.98	-0.18513	1.74	AT4G01390	TRAF-like family protein	828075
247554_at	0.025814	0.000786	5.98	-0.18646	1.32	EXO70E2	exocyst subunit exo70 family protein E2	836222
255479_at	0.025814	0.000789	-5.97	-0.19097	-1.34	SAG21	senescence-associated protein SAG21	828053
251419_at	0.025814	0.00079	5.97	-0.19205	1.29	AT3G60470	hypothetical protein	825218
262177_at	0.025814	0.000794	5.97	-0.19685	1.62	EDS16	Isochorismate synthase 1	843810
264524_at	0.025814	0.000795	5.97	-0.19838	1.36	BCAT-2	branched-chain-amino-acid aminotransferase 2	837543
248701_at	0.025814	0.000795	5.97	-0.19891	1.44	GLR1.3	glutamate receptor 1.3	834896
254976_at	0.025814	0.000799	5.96	-0.20341	1.41	AT4G10510	Subtilase family protein	826643
245662_at	0.025814	0.000799	5.96	-0.20355	1.29	AT1G28190	hypothetical protein	839713
250110_at	0.025814	0.000799	-5.96	-0.2037	-1.3	ENODL17	early nodulin-like protein 17	831387
263359_at	0.025814	0.0008	5.96	-0.20485	1.36	LIP1	triacylglycerol lipase 1	816012
266669_at	0.025814	0.0008	-5.96	-0.20555	-1.22	UGT71C1	UDP-glucosyl transferase 71C1	817525
254741_s_at	0.025814	0.000802	5.96	-0.2085	1.58	RLP50	receptor like protein 50	827026
259736_at	0.025814	0.000804	-5.95	-0.21047	-1.56	GH9C2	glycosyl hydrolase 9C2	842747
263438_at	0.025814	0.000807	5.95	-0.21477	1.54	AT2G28660	chloroplast-targeted copper chaperone protein	817415
254313_at	0.025814	0.000808	-5.95	-0.21619	-1.94	AT4G22460	bifunctional inhibitor/lipid-transfer protein/seed storage 2S albumin-like protein	828341
248527_at	0.025814	0.000809	-5.95	-0.21687	-1.39	AT5G50740	Heavy-metal-associated domain-containing protein	835146
255506_at	0.025814	0.000809	-5.95	-0.21796	-1.4	GATL6	putative galacturonosyltransferase-like 6	827438
266502_at	0.025814	0.000809	-5.95	-0.21797	-1.3	AT2G47720	hypothetical protein	819385
247888_at	0.025814	0.000811	5.95	-0.21947	1.59	ENODL10	early nodulin-like protein 10	835903
256454_at	0.025814	0.000811	-5.94	-0.22005	-1.38	AT1G75280	putative Isoflavone reductase	843865
263067_at	0.025851	0.000814	-5.94	-0.22362	-1.23	AT2G17550	hypothetical protein	816262
245734_at	0.02589	0.000817	5.94	-0.22722	1.55	AT1G73480	alpha/beta-Hydrolases superfamily protein	843683
263867_at	0.026072	0.000824	-5.93	-0.23694	-1.33	GAMMA-TIP	aquaporin TIP1-1	818255
252172_at	0.026072	0.000825	-5.93	-0.23874	-1.26	AT3G50640	hypothetical protein	824227
249747_at	0.026144	0.000829	5.92	-0.24368	1.4	AT5G24600	hypothetical protein	832531
258984_at	0.026284	0.000837	5.91	-0.25324	1.43	ATERDJ3A	J domain protein ATERDJ3A	820049
254952_at	0.026284	0.000837	5.91	-0.25343	1.24	UGE5///AT4G10955	UDP-glucose 4-epimerase 5///UDP-glucose 4-epimerase 5	826696///826695
249866_at	0.026402	0.000842	-5.9	-0.26021	-1.24	MAM1	methylthioalkylmalate synthase 1	832365
249885_at	0.026454	0.000845	-5.9	-0.26428	-1.41	F8H	probable glucuronoxylan glucuronosyltransferase F8H	832358
246238_at	0.026475	0.000847	-5.9	-0.26712	-1.95	AT4G36670	putative polyol transporter 6	829820
251575_at	0.026599	0.000853	-5.89	-0.27418	-1.64	BZIP61	transcription factor BZIP61	824981
248978_at	0.026599	0.000855	5.89	-0.27607	1.39	PP2-A8	protein PHLOEM PROTEIN 2-LIKE A8	834538
249063_at	0.026817	0.000863	-5.88	-0.28681	-1.45	POP1	ABC transporter I family member 21	834434
264209_at	0.026976	0.00087	-5.87	-0.2951	-1.26	RABG3B	GTP-binding protein Rab7	838880
267116_at	0.027175	0.000878	5.86	-0.30498	1.24	AT2G32560	F-box protein	817817
254361_at	0.027373	0.000886	-5.85	-0.31471	-1.66	AT4G22212	defensin-like protein 98	828313
245483_at	0.027547	0.000894	5.84	-0.32394	1.8	AT4G16190	papain family cysteine protease	827311
254155_at	0.027547	0.000895	5.84	-0.32545	1.3	AT4G24480	protein kinase family protein	828550
259964_at	0.027715	0.000902	-5.83	-0.33464	-1.53	GSTU28	glutathione S-transferase TAU 28	841805
266244_at	0.027715	0.000903	-5.83	-0.33586	-1.32	AT2G27740	hypothetical protein	817320
260806_at	0.027776	0.000907	-5.82	-0.34056	-1.53	AT1G78260	RNA recognition motif-containing protein	844161
262324_at	0.027776	0.000909	5.82	-0.34206	1.2	CHX16	cation/H(+) antiporter 16	842721
261088_at	0.027951	0.000916	5.81	-0.35077	1.69	AT1G07590	pentatricopeptide repeat-containing protein	837272
254998_at	0.027961	0.000918	5.81	-0.35307	1.54	AT4G09760	choline synthase	826564
256869_at	0.02804	0.000922	5.81	-0.35802	1.5	AT3G26430///ATRZ-1A	GDSL esterase/lipase///zinc finger-containing glycine-rich RNA-binding protein	822247///822246
252462_at	0.028067	0.000925	5.8	-0.36137	2.29	AT3G47250	hypothetical protein	823878
264652_at	0.028067	0.000927	5.8	-0.3629	1.28	ESL1	sugar transporter ERD6-like 3	837413
254027_at	0.028121	0.000931	-5.8	-0.3686	-1.65	AT4G25835	AAA-type ATPase family protein	828689
249264_s_at	0.028121	0.000932	5.8	-0.36904	1.28	AT5G41750///AT5G41740	TIR-NBS-LRR class disease resistance protein///TIR-NBS-LRR class disease resistance protein	834178///834177
261285_at	0.028121	0.000933	-5.79	-0.37072	-1.39	ANNAT1	annexin 1	840476
251839_at	0.028202	0.000938	5.79	-0.37571	1.51	PLA IIIA	patatin-like protein 6	824660
249729_at	0.028246	0.000941	-5.79	-0.37998	-1.35	PGL4	6-phosphogluconolactonase 4	832512
250666_at	0.028246	0.000944	5.78	-0.38266	1.57	WRKY26	WRKY DNA-binding protein 26	830601
256262_at	0.028246	0.000944	-5.78	-0.38306	-1.21	AT3G12150	hypothetical protein	820392
261564_at	0.028584	0.000958	5.77	-0.39854	1.23	ATAF1	putative transcriptional activator with NAC domain	839265
264859_at	0.028584	0.000959	-5.77	-0.39963	-2.18	G6PD3	glucose-6-phosphate dehydrogenase 3	839044
247435_at	0.028887	0.000971	5.75	-0.41286	1.22	GSTU9	glutathione S-transferase tau 9	836368
250958_at	0.028925	0.000976	-5.75	-0.4189	-1.39	LAC11	laccase 11	831887
253696_at	0.028925	0.000976	-5.75	-0.41926	-1.48	CKX4	cytokinin dehydrogenase 4	829096
261542_at	0.028925	0.000977	5.75	-0.41992	1.66	AT1G63560	receptor-like protein kinase-related family protein	842661
249910_at	0.028938	0.000981	5.74	-0.42405	1.22	ADT5	arogenate dehydratase 5	832326
252523_at	0.028938	0.000981	-5.74	-0.42411	-1.43	AT3G46400	Leucine-rich repeat protein kinase family protein	823790
264774_at	0.029028	0.000986	5.74	-0.42932	2.63	AT1G22890	hypothetical protein	838896
252296_at	0.029102	0.00099	-5.73	-0.43461	-1.29	AT3G48970	Heavy metal transport/detoxification superfamily protein	824058
247265_at	0.029102	0.000992	5.73	-0.43604	1.23	CPuORF22///AT5G64550	conserved peptide upstream open reading frame 22///loricrin-related protein	6241060///836576
247208_at	0.029102	0.000993	5.73	-0.43764	1.17	AT5G64870	SPFH/Band 7/PHB domain-containing membrane-associated protein family	836610
253874_at	0.029111	0.000995	-5.73	-0.43984	-1.56	AT4G27450	aluminum induced protein with YGL and LRDR motifs	828854
255413_at	0.029119	0.000997	5.72	-0.44197	1.23	AT4G03140	NAD(P)-binding Rossmann-fold superfamily protein	828065
267287_at	0.029264	0.001	-5.72	-0.44918	-1.17	sks16	protein SKU5 similar 16	816895
252315_at	0.029266	0.00101	5.72	-0.45107	1.19	CXE12	probable carboxylesterase 12	824030
259854_at	0.02945	0.00101	-5.71	-0.46072	-1.25	AT1G72200	RING-H2 finger protein ATL11	843552
248590_at	0.02945	0.00102	5.71	-0.46149	1.21	AT5G49660	receptor like kinase	835028
256302_at	0.029575	0.00102	5.7	-0.46935	1.16	AT1G69526	S-adenosyl-L-methionine-dependent methyltransferases superfamily protein	843287
258183_at	0.029575	0.00103	-5.7	-0.47165	-1.3	DMP2	DUF679 domain membrane protein 2	821709
246988_at	0.029575	0.00103	5.69	-0.47594	2.26	AT5G67340	ARM repeat superfamily protein	836869
249818_at	0.029575	0.00103	-5.69	-0.47679	-1.41	TUB8	tubulin beta-8 chain	832451
258040_at	0.029575	0.00103	-5.69	-0.47871	-1.35	AT3G21190	O-fucosyltransferase family protein	821672
251843_x_at	0.029575	0.00103	-5.69	-0.47881	-1.27	HRGP1	hydroxyproline-rich glycoprotein	824624
248319_at	0.029575	0.00103	5.69	-0.47954	2.23	AT5G52710	copper transport family protein	835348
265817_at	0.029575	0.00103	5.69	-0.48065	1.75	HIS1-3	histone H1-3	816317
245738_at	0.029619	0.00104	5.68	-0.48442	1.32	AT1G44130	aspartyl protease family protein	841016
253485_at	0.029619	0.00104	5.68	-0.48952	1.23	WRKY18	WRKY DNA-binding protein 18	829308
265545_at	0.029619	0.00104	-5.68	-0.48966	-1.52	NCRK	receptor-like serine/threonine-protein kinase NCRK	817371
262507_at	0.029619	0.00104	5.68	-0.49094	1.19	AT1G11330	G-type lectin S-receptor-like serine/threonine-protein kinase	837675
262378_at	0.029619	0.00104	5.68	-0.49129	1.42	NF-YA3	nuclear transcription factor Y subunit A-3	843614
252833_at	0.029676	0.00105	-5.67	-0.49643	-1.92	AGP3	arabinogalactan protein 3	830172
255648_at	0.029676	0.00105	-5.67	-0.49797	-1.52	AT4G00910	aluminum activated malate transporter family protein	827985
266415_at	0.029676	0.00105	5.67	-0.50158	1.51	LTP2	non-specific lipid-transfer protein 2	818435
266071_at	0.029676	0.00105	5.67	-0.50243	1.45	AT2G18680///AT2G18670	hypothetical protein///RING-H2 finger protein ATL56	816383///816382
257421_at	0.029676	0.00106	5.66	-0.50356	1.16	AT1G12030	hypothetical protein	837755
266066_at	0.029676	0.00106	-5.66	-0.50433	-1.51	XTH21	probable xyloglucan endotransglucosylase/hydrolase protein 21	816395
256593_at	0.029676	0.00106	5.66	-0.50922	2.77	AT3G28510	AAA-type ATPase family protein	822481
256376_s_at	0.029676	0.00106	5.66	-0.51214	2.26	PXMT1///AT1G66690	SABATH family methyltransferase PXMT1///S-adenosyl-L-methionine-dependent methyltransferases superfamily protein	842988///842987
266267_at	0.029676	0.00107	5.66	-0.51305	2.87	GSTU4	glutathione S-transferase tau 4	817495
266097_at	0.029676	0.00107	5.66	-0.51323	1.21	SOUL-1	heam-binding protein 2	818374
266168_at	0.029676	0.00107	5.66	-0.51344	1.22	AT2G38870	PR-6 proteinase inhibitor family protein	818471
254761_at	0.029676	0.00107	5.65	-0.51814	1.2	CLE44	protein CLAVATA3/ESR-related 44	826934
260867_at	0.029676	0.00107	-5.65	-0.52084	-1.17	TED6	tracheary element differentiation-related 6 protein	840976
260639_at	0.029676	0.00107	5.65	-0.52086	1.33	AT1G53180	hypothetical protein	841752
250252_at	0.029676	0.00107	5.65	-0.52172	1.22	ZIFL1	zinc induced facilitator-like 1 protein	831220
249167_at	0.029676	0.00108	-5.64	-0.52493	-1.33	AT5G42860	hypothetical protein	834297
253476_at	0.029676	0.00108	5.64	-0.52499	1.36	SD2-5	G-type lectin S-receptor-like serine/threonine-protein kinase SD2-5	829365
248556_at	0.029676	0.00108	5.64	-0.52644	1.3	AT5G50350	hypothetical protein	835102
248333_at	0.029676	0.00108	5.64	-0.52698	1.4	AT5G52390	PAR1 protein	835315
265443_at	0.029835	0.00109	-5.63	-0.53444	-1.54	EXPB1	expansin B1	816604
254656_at	0.030009	0.0011	-5.63	-0.54363	-1.17	AT4G18070	hypothetical protein	827532
247717_at	0.030009	0.0011	5.63	-0.54418	2.43	LTP3	non-specific lipid-transfer protein 3	836051
265411_at	0.030038	0.0011	5.62	-0.54696	1.34	AT2G16630	pollen Ole e 1 allergen and extensin family protein	816164
254977_s_at	0.030053	0.0011	-5.62	-0.55134	-1.51	AT4G10530///AT4G10520	Subtilase family protein///Subtilase family protein	826645///826644
256848_at	0.030053	0.00111	-5.62	-0.5527	-1.32	AT3G27960	tetratricopeptide repeat domain-containing protein	822420
259507_at	0.030053	0.00111	5.62	-0.55321	1.7	AT1G43910	P-loop containing nucleoside triphosphate hydrolases superfamily protein	840990
252863_at	0.030053	0.00111	-5.62	-0.55461	-1.27	MIPS1	myo-inositol-1-phosphate synthase 1	830139
255105_at	0.030053	0.00111	5.61	-0.55611	1.36	SULTR1;1	sulfate transporter 1.1	826426
248964_at	0.030054	0.00111	-5.61	-0.55787	-1.15	CYP707A3	abscisic acid 8'-hydroxylase 3	834570
262717_s_at	0.030201	0.00112	-5.61	-0.56482	-1.85	CYP79F1///CYP79F2	dihomomethionine N-hydroxylase///Hexahomomethionine N-hydroxylase	838211///838210
249754_at	0.030231	0.00112	5.6	-0.5676	1.42	DMR6	putative 2OG-Fe(II) oxygenase	832524
260151_at	0.030348	0.00113	-5.6	-0.57347	-1.17	AT1G52910	hypothetical protein	841724
265228_s_at	0.030503	0.00113	5.59	-0.58065	1.16	atp1///AT2G07698	ATPase subunit 1///ATPase, F1 complex, alpha subunit protein	3890462///815374
263628_at	0.030523	0.00114	-5.59	-0.58458	-1.15	FLA7	fasciclin-like arabinogalactan protein 7	815021
263868_at	0.030523	0.00114	5.59	-0.58476	1.52	AT2G36840	ACT domain-containing protein	818257
254580_at	0.030533	0.00114	5.58	-0.58693	1.24	AT4G19390	hypothetical protein	827680
252017_at	0.030533	0.00114	-5.58	-0.58851	-1.7	CYP76G1	cytochrome P450, family 76, subfamily G, polypeptide 1	824463
254836_at	0.03088	0.00116	-5.57	-0.60235	-1.34	CYP706A7	cytochrome P450, family 706, subfamily A, polypeptide 7	826842
266368_at	0.031074	0.00117	5.56	-0.61077	1.77	AT2G41380	S-adenosyl-L-methionine-dependent methyltransferase-like protein	818736
252014_at	0.03111	0.00117	5.56	-0.61372	1.4	AT3G52870	IQ calmodulin-binding motif family protein	824453
262381_at	0.031205	0.00118	5.55	-0.61898	1.64	AT1G72900	Toll-Interleukin-Resistance domain-containing protein	843621
265732_at	0.031205	0.00118	5.55	-0.62036	1.22	AT2G01300	hypothetical protein	814658
257715_at	0.031238	0.00118	5.55	-0.62364	1.74	ZIP1	zinc transporter 1	820457
266191_at	0.031238	0.00118	-5.55	-0.6264	-1.51	AT2G39040	peroxidase 24	818490
266532_at	0.031238	0.00118	5.55	-0.62653	1.92	AT2G16890	UDP-glycosyltransferase 90A1	816190
250076_at	0.031352	0.00119	-5.54	-0.63212	-1.27	AT5G16660	hypothetical protein	831528
249195_s_at	0.031364	0.00119	-5.54	-0.63571	-2	AT5G42510///AT5G42500	disease resistance-responsive family protein///disease resistance-responsive (dirigent-like protein) family protein	834258///834257
254652_at	0.031364	0.00119	5.54	-0.63586	1.33	WRKY28	WRKY DNA-binding protein 28	827542
253344_at	0.031685	0.00121	5.53	-0.64856	1.32	AT4G33550	bifunctional inhibitor/lipid-transfer protein/seed storage 2S albumin superfamily protein	829494
245965_at	0.031685	0.00121	-5.52	-0.65014	-1.38	AT5G19730	probable pectinesterase 53	832093
263985_at	0.031717	0.00122	5.52	-0.65434	1.33	AT2G42750	DNAJ heat shock N-terminal domain-containing protein	818875
248209_at	0.031717	0.00122	5.52	-0.65455	1.51	AT5G53990	UDP-glycosyltransferase 79B9	835482
247439_at	0.031735	0.00122	-5.52	-0.6574	-1.21	HA11	H(+)-ATPase 11	836388
248422_at	0.031735	0.00122	5.52	-0.65845	1.18	YLS7	protein YELLOW-LEAF-SPECIFIC GENE 7	835238
267483_at	0.03197	0.00123	5.51	-0.66883	1.16	UTR1	UDP-galactose transporter 1	814811
245249_at	0.03197	0.00123	5.51	-0.66972	1.6	ACX1	peroxisomal acyl-coenzyme A oxidase 1	827381
260046_at	0.031972	0.00123	5.5	-0.67142	1.25	AT1G73805	protein SAR Deficient 1	843716
246919_at	0.03199	0.00124	-5.5	-0.67389	-1.71	AT5G25460	UF642 l-GalL-responsive protein 1	832620
264042_at	0.03199	0.00124	5.5	-0.67529	1.83	SOT12	sulphotransferase 12	814903
264846_at	0.032008	0.00124	-5.5	-0.67764	-2.8	AT2G17850	rhodanese-like domain-containing protein 17	816295
267460_at	0.032008	0.00124	-5.5	-0.68013	-1.35	SPL3	squamosa promoter-binding-like protein 3	817948
266419_at	0.032008	0.00125	-5.5	-0.68081	-1.72	ANNAT3	annexin D3	818458
256098_at	0.032373	0.00126	5.48	-0.69519	1.3	PGL1	6-phosphogluconolactonase 1	837931
245563_at	0.032373	0.00126	5.48	-0.69754	1.39	CIPK4	CBL-interacting protein kinase	827106
252698_at	0.032373	0.00127	-5.48	-0.69973	-1.13	AT3G43670	putative copper amine oxidase	823469
245324_at	0.032373	0.00127	-5.48	-0.6999	-1.59	AT4G17260	lactate/malate dehydrogenase family protein	827440
251786_at	0.032373	0.00127	5.48	-0.70179	1.2	MKP1	mitogen-activated protein kinase phosphatase 1	824693
252077_at	0.032373	0.00127	-5.47	-0.70276	-1.95	AT3G51720	hypothetical protein	824335
264495_at	0.032453	0.00128	-5.47	-0.70852	-1.17	RIC2	ROP-interactive CRIB motif-containing protein 2	839627
266307_at	0.032453	0.00128	-5.47	-0.70864	-1.13	CYP705A8	cytochrome P450, family 705, subfamily A, polypeptide 8	817242
259489_at	0.032478	0.00128	5.47	-0.71187	1.25	AT1G15790	hypothetical protein	838148
264843_at	0.032478	0.00128	5.47	-0.71268	1.32	AT1G03400	1-aminocyclopropane-1-carboxylate oxidase-like 4	838751
249033_at	0.032543	0.00129	5.46	-0.71767	1.17	AT5G44920	Toll-Interleukin-Resistance domain-containing protein	834522
246228_at	0.032543	0.00129	5.46	-0.71859	1.36	AT4G36430	peroxidase 49	829795
250109_at	0.032543	0.00129	-5.46	-0.71964	-1.47	GASA4	gibberellin-regulated protein 4	831375
245998_at	0.032645	0.0013	-5.45	-0.72514	-1.78	SUS1	sucrose synthase 1	832206
254239_at	0.032645	0.0013	-5.45	-0.72622	-1.19	PIP1;5	putative aquaporin PIP1-5	828439
264415_at	0.032893	0.00131	5.44	-0.73594	1.21	RAP2.6	ethylene-responsive transcription factor RAP2-6	840915
252341_at	0.032931	0.00132	-5.44	-0.74126	-1.8	AT3G48940	Remorin-like protein	824055
253813_at	0.032931	0.00132	5.44	-0.74448	1.15	AT4G28150	hypothetical protein	828930
257339_s_at	0.032931	0.00132	5.43	-0.74464	1.14	ArthMp004///AT2G07671///atp9	hypothetical protein///ATP synthase subunit C family protein///ATPase subunit 9	3371314///815343///814613
250277_at	0.032931	0.00132	-5.43	-0.74498	-1.35	AT5G12940	leucine-rich repeat-containing protein	831134
266745_at	0.032931	0.00132	-5.43	-0.74597	-1.74	PKS1	phytochrome kinase substrate 1	814823
248844_s_at	0.032931	0.00133	-5.43	-0.74866	-6.06	AT5G46900///AT5G46890	Bifunctional inhibitor/lipid-transfer protein/seed storage 2S albumin superfamily protein///bifunctional inhibitor/lipid-transfer protein/seed storage 2S albumin superfamily protein	834735///834734
261099_at	0.032931	0.00133	-5.43	-0.74914	-1.29	EXPA18	expansin A18	842601
266588_at	0.032931	0.00133	-5.43	-0.74985	-1.9	AGP9	arabinogalactan protein 9	815978
262158_at	0.032961	0.00133	-5.43	-0.7524	-1.6	AT1G52540	protein kinase superfamily protein	841685
255129_at	0.033051	0.00134	-5.42	-0.75739	-2.08	AT4G08290	nodulin MtN21 /EamA-like transporter family protein	826383
245903_at	0.033051	0.00134	-5.42	-0.75849	-1.41	SYTD	synaptotagmin-4	830978
261851_at	0.033102	0.00134	-5.42	-0.76243	-1.14	HKL1	hexokinase-like 1	841468
246375_at	0.033102	0.00134	-5.42	-0.76328	-1.58	AT1G51830	putative leucine-rich repeat protein kinase	841610
266460_at	0.03315	0.00135	-5.41	-0.76639	-1.16	AGP26	arabinogalactan protein 26	819405
255899_at	0.033172	0.00135	-5.41	-0.77122	-1.33	AT1G17970	RING/U-box superfamily protein	838377
262780_at	0.033172	0.00136	5.41	-0.77264	1.4	CYP71B28	cytochrome P450 71B28	837866
262454_at	0.033172	0.00136	5.41	-0.77422	1.33	BFN1	endonuclease 1	837660
263852_at	0.033172	0.00136	5.41	-0.77468	1.68	NUDT6	nudix hydrolase 6	814985
250709_at	0.033172	0.00136	5.41	-0.77637	1.8	LBD33	LOB domain-containing protein 33	830495
253628_at	0.033172	0.00136	-5.41	-0.77644	-1.14	XTH18	probable xyloglucan endotransglucosylase/hydrolase protein 18	829151
252183_at	0.033177	0.00136	5.4	-0.77814	1.48	UGT72E1	UDP-glucosyl transferase 72E1	824238
253957_at	0.033276	0.00137	-5.4	-0.78459	-2.37	AGP13	arabinogalactan protein 13	828738
259180_at	0.033276	0.00137	-5.4	-0.78547	-1.11	AT3G01680	hypothetical protein	821097
261921_at	0.033276	0.00137	-5.4	-0.78598	-1.45	AT1G65900	hypothetical protein	842902
247648_at	0.033451	0.00138	-5.39	-0.79342	-1.16	LAC17	laccase 17	836124
247848_at	0.033451	0.00138	5.39	-0.79469	1.12	AT5G58120	TIR-NBS-LRR class disease resistance protein	835924
265962_at	0.033672	0.0014	5.38	-0.80483	1.23	AT2G37460	nodulin MtN21-like transporter family protein	818323
257951_at	0.033672	0.0014	5.38	-0.80486	1.13	SGP2	monomeric G protein SGP2	821724
260558_at	0.033763	0.0014	-5.37	-0.80929	-1.26	AT2G43600	chitinase family protein	818962
252510_at	0.033772	0.00141	-5.37	-0.81108	-1.1	AT3G46270	receptor protein kinase-like protein	823772
259991_at	0.034373	0.00143	-5.35	-0.83163	-1.85	AT1G68040	S-adenosyl-L-methionine-dependent methyltransferases superfamily protein	843132
254785_at	0.034438	0.00144	-5.35	-0.83517	-1.29	FLA2	fasciclin-like arabinogalactan protein 2	826885
245252_at	0.034502	0.00144	5.35	-0.83999	1.26	ERF-1	ethylene-responsive transcription factor 1A	827464
245056_at	0.034502	0.00144	5.35	-0.8402	1.49	UGT76D1	UDP-glucosyl transferase 76D1	817189
267391_at	0.03466	0.00145	5.34	-0.84684	1.88	BGLU17	beta glucosidase 17	819055
261224_at	0.03466	0.00145	-5.34	-0.84822	-1.14	ATSBT5.2	serine-type endopeptidase SBT5.2	838606
258878_at	0.03466	0.00146	5.34	-0.84968	1.19	AT3G03170	hypothetical protein	821064
264924_at	0.034759	0.00147	5.33	-0.85624	1.3	RPAC43	RNA polymerase I subunit 43	842356
266356_at	0.034759	0.00147	-5.33	-0.85718	-1.52	UCC1	uclacyanin 1	817791
266326_at	0.034759	0.00147	-5.33	-0.85783	-1.21	CB5-C	cytochrome B5 isoform C	819277
261415_at	0.034759	0.00147	-5.33	-0.85877	-1.16	AT1G07750	cupin domain-containing protein	837290
254718_at	0.034829	0.00147	-5.33	-0.86245	-1.16	AT4G13580	disease resistance-responsive, dirigent domain-containing protein	826991
245296_at	0.03494	0.00148	5.32	-0.86874	2.2	OPT3	oligopeptide transporter	827332
248305_at	0.03494	0.00148	-5.32	-0.86888	-1.23	USP	UDP-sugar pyrophosphorylase	835333
262010_at	0.035093	0.00149	-5.31	-0.87636	-1.36	AT1G35612	pseudo	3766952
259992_at	0.035093	0.0015	5.31	-0.87835	1.27	HSFA8	heat stress transcription factor A-8	843125
258063_at	0.035093	0.0015	5.31	-0.87846	1.11	CYP72A8	cytochrome P450, family 72, subfamily A, polypeptide 8	820690
247094_at	0.035093	0.0015	-5.31	-0.87955	-1.27	GMD1	GDP-mannose 4,6 dehydratase 1	836760
250911_at	0.035254	0.00151	5.3	-0.88596	1.16	CTR1	serine/threonine-protein kinase CTR1	831748
247720_at	0.035324	0.00151	-5.3	-0.88998	-1.17	UXS3	UDP-glucuronic acid decarboxylase 3	836047
258192_at	0.035324	0.00151	-5.3	-0.89106	-1.13	AT3G29110	putative terpenoid synthase 16	822559
247425_at	0.035358	0.00152	-5.3	-0.89482	-1.7	AT5G62550	hypothetical protein	836375
254660_at	0.035358	0.00152	5.29	-0.89625	1.38	AT4G18250	putative receptor serine/threonine kinase	827551
246333_at	0.035358	0.00152	5.29	-0.89685	2.31	AT3G44840	S-adenosyl-L-methionine-dependent methyltransferases superfamily protein	823618
245208_at	0.035358	0.00152	5.29	-0.89895	1.13	LRP1	protein LATERAL ROOT PRIMORDIUM 1	831108
248656_at	0.035358	0.00153	-5.29	-0.90036	-1.38	AT5G48460	Actin binding Calponin homology (CH) domain-containing protein	834901
261756_at	0.035358	0.00153	5.29	-0.90202	1.13	AT1G08315	armadillo/beta-catenin-like repeat-containing protein	837352
267216_at	0.035358	0.00153	-5.29	-0.90282	-1.08	AT2G02620	cysteine/histidine-rich C1 domain-containing protein	814791
254264_at	0.035358	0.00153	5.29	-0.90389	1.23	AT4G23510	TIR-NBS-LRR class disease resistance protein	828451
246012_at	0.035512	0.00154	5.28	-0.91002	1.22	AT5G10650	RING/U-box superfamily protein	830929
262301_at	0.035823	0.00156	-5.27	-0.92206	-1.25	AT1G70880	SRPBCC domain-containing protein	843425
266790_at	0.035823	0.00156	-5.27	-0.92234	-1.55	EXPA6	expansin A6	817444
256725_at	0.035882	0.00156	-5.27	-0.92681	-1.37	TBL37	trichome birefringence-like 37 protein	817968
250415_at	0.035882	0.00157	5.27	-0.92704	1.39	GLR2.5	glutamate receptor 2.5	830991
247125_at	0.035901	0.00157	5.26	-0.92905	1.21	AT5G66070	RING/U-box superfamily protein	836739
246511_at	0.035942	0.00157	-5.26	-0.93297	-1.08	AT5G15490	UDP-glucose 6-dehydrogenase	831402
258571_at	0.035942	0.00157	5.26	-0.93345	1.19	NAC048	NAC domain containing protein 48	819597
260239_at	0.035942	0.00158	5.26	-0.93464	1.46	AT1G74360	putative LRR receptor-like serine/threonine-protein kinase	843777
261243_at	0.036147	0.00159	5.25	-0.94223	1.4	AT1G20180	hypothetical protein	838607
254326_at	0.036192	0.00159	5.25	-0.94626	1.27	AT4G22610	protease inhibitor/seed storage/lipid transfer family protein	828357
259774_at	0.036192	0.0016	-5.25	-0.94734	-1.68	AT1G29520	AWPM19-like protein	839829
255452_at	0.036192	0.0016	5.25	-0.9479	1.31	AT4G02880	hypothetical protein	828150
258577_at	0.03624	0.0016	5.24	-0.95293	1.22	AT3G04220	TIR-NBS-LRR class disease resistance protein	819577
267013_at	0.03624	0.0016	-5.24	-0.95398	-1.13	CCR2	serine/threonine-protein kinase-like protein CCR2	818503
249237_at	0.03624	0.00161	5.24	-0.95528	1.35	AT5G42050	DCD (Development and Cell Death) domain protein	834210
260451_at	0.03624	0.00161	-5.24	-0.95589	-1.21	HRE1	ethylene-responsive transcription factor ERF073	843568
245432_at	0.03624	0.00161	-5.24	-0.9565	-1.12	AT4G17100	hypothetical protein	3770328
246396_at	0.036279	0.00161	5.24	-0.95908	1.1	BCA6	beta carbonic anhydrase 6	842185
254521_at	0.036285	0.00161	5.23	-0.96068	1.3	AT5G44820	Nucleotide-diphospho-sugar transferase family protein	834512
261249_at	0.03639	0.00162	5.23	-0.96522	1.16	ARI12	putative E3 ubiquitin-protein ligase ARI12	837098
265884_at	0.036578	0.00163	-5.22	-0.9722	-1.2	AT2G42320	nucleolar protein gar2-like protein	818833
259685_at	0.036757	0.00164	5.22	-0.9789	1.09	PP2-A11	phloem protein 2-A11	842612
256989_at	0.036775	0.00165	5.22	-0.98083	1.98	AT3G28580	AAA-type ATPase family protein	822488
252131_at	0.036776	0.00165	5.21	-0.9823	1.64	BCS1	cytochrome BC1 synthesis	824257
260385_at	0.036836	0.00165	-5.21	-0.98546	-1.19	SOT18	desulfo-glucosinolate sulfotransferase 18	843749
247645_at	0.037074	0.00167	-5.2	-0.99416	-1.11	AT5G60530	late embryogenesis abundant protein-like protein	836174
251364_at	0.037074	0.00167	-5.2	-0.99752	-1.08	AT3G61300	C2 calcium/lipid-binding and phosphoribosyltransferase C-terminal domain-containing protein	825302
249489_at	0.037074	0.00167	5.2	-0.99955	1.31	AT5G39090	HXXXD-type acyl-transferase-like protein	833901
253525_at	0.037074	0.00168	5.2	-1.00008	1.59	AT4G31330	hypothetical protein	829260
249459_at	0.037074	0.00168	5.2	-1.0003	1.16	AT5G39580	peroxidase 62	833954
250268_s_at	0.037074	0.00168	-5.2	-1.00086	-1.22	AT5G12960///AT5G12950	hypothetical protein///hypothetical protein	831136///831135
245140_at	0.037109	0.00168	5.2	-1.00329	1.09	LBD18	LOB domain-containing protein 18	819150
256053_at	0.037177	0.00169	5.19	-1.00665	1.25	UGT71C3	UDP-glucosyl transferase 71C3	837237
265192_at	0.037523	0.0017	5.18	-1.01806	1.97	AT1G05060	hypothetical protein	839336
256923_at	0.037558	0.00171	5.18	-1.02044	1.48	AT3G29635	HXXXD-type acyl-transferase-like protein	822634
258977_s_at	0.037672	0.00172	-5.17	-1.02744	-1.15	CARAB-AK-LYS///AK3	aspartokinase 2///aspartokinase 3	831255///821287
249915_at	0.037672	0.00172	-5.17	-1.02851	-1.17	AT5G22870	late embryogenesis abundant hydroxyproline-rich glycoprotein	832350
251577_at	0.037672	0.00172	-5.17	-1.02952	-1.07	RTM3	protein RESTRICTED TEV MOVEMENT 3	825004
264717_at	0.037672	0.00172	5.17	-1.02984	1.44	FH8	formin-like protein 8	843350
248404_at	0.037672	0.00172	-5.17	-1.03069	-1.18	ATTPPA	trehalose-phosphate phosphatase A	835220
264119_at	0.037738	0.00173	5.17	-1.03415	1.34	MYB63	myb domain protein 63	844259
259664_at	0.037738	0.00173	-5.17	-1.03535	-1.58	AGP21	arabinogalactan protein 21	841979
261090_at	0.037782	0.00173	-5.16	-1.03798	-1.11	AT1G07560	probable LRR receptor-like serine/threonine-protein kinase	837270
264523_at	0.03803	0.00175	-5.16	-1.04646	-1.05	ERG28	Ergosterol biosynthetic protein 28-like protein	837538
251524_at	0.03803	0.00175	-5.16	-1.04782	-1.2	IPMI1	isopropylmalate isomerase 1	825068
260902_at	0.03803	0.00175	-5.15	-1.0501	-1.28	AT1G21440	phosphoenolpyruvate carboxylase family protein	838742
262109_at	0.03803	0.00176	-5.15	-1.05146	-1.12	CSLD5	cellulose synthase-like protein D5	839467
259996_at	0.03803	0.00176	-5.15	-1.05362	-1.84	AT1G67910	hypothetical protein	843119
251970_at	0.03803	0.00176	5.15	-1.05426	1.7	UGT73D1	UDP-glucosyl transferase 73D1	824481
254077_at	0.03803	0.00176	5.15	-1.05475	1.15	DTX35	detoxifying efflux carrier 35	828669
262262_at	0.03803	0.00176	-5.15	-1.05606	-1.06	CPuORF28///AT1G70780	conserved peptide upstream open reading frame 28///hypothetical protein	6240580///843415
257153_at	0.038393	0.00178	-5.14	-1.06842	-2.49	AT3G27220	Kelch repeat-containing protein	822341
255825_at	0.038393	0.00179	-5.14	-1.06904	-1.12	AT2G40475	hypothetical protein	818642
258062_at	0.038477	0.00179	5.13	-1.07274	1.43	AT3G26000	F-box protein SKIP14	822197
260522_x_at	0.038577	0.0018	5.13	-1.077	1.71	AT2G41730	hypothetical protein	818772
255876_at	0.038577	0.0018	-5.13	-1.08019	-1.24	AT2G40480	hypothetical protein	818643
254914_at	0.038577	0.00181	5.13	-1.08072	1.05	AT4G11290	peroxidase 39	826731
266584_s_at	0.038577	0.00181	-5.13	-1.08098	-1.19	ST4C///ST4A	sulfotransferase 4C///sulfotransferase 4A	837903///815981
247603_at	0.038642	0.00181	-5.12	-1.08417	-1.19	AT5G60930	P-loop containing nucleoside triphosphate hydrolases superfamily protein	836214
247443_at	0.038715	0.00182	-5.12	-1.08852	-1.16	AT5G62720	HPP integral membrane domain-containing protein	836393
254321_at	0.038715	0.00182	5.12	-1.08889	1.29	CPuORF27///AT4G22590	uncharacerized protein///trehalose-phosphate phosphatase G	6240752///828355
260741_at	0.038763	0.00182	5.12	-1.09159	2.24	AT1G15040	putative glutamine amidotransferase	838069
259681_at	0.03877	0.00183	-5.11	-1.09314	-1.78	NIA1	nitrate reductase [NADH] 1	844112
258133_at	0.038924	0.00184	5.11	-1.09877	1.09	MBF1C	multiprotein-bridging factor 1c	822041
255608_at	0.039098	0.00185	-5.1	-1.10492	-1.92	AT4G01140	hypothetical protein	828157
254119_at	0.039228	0.00186	-5.1	-1.11186	-1.36	AT4G24780	putative pectate lyase 18	828580
245901_at	0.039228	0.00186	5.1	-1.11291	1.59	KNAT4	homeobox protein knotted-1-like 4	830973
248074_at	0.039228	0.00186	-5.1	-1.11383	-1.04	FLA1	fasciclin-like arabinogalactan protein 1	835667
256128_at	0.039228	0.00186	5.09	-1.1154	1.41	LAC1	laccase 1	838393
259841_at	0.039228	0.00187	-5.09	-1.11732	-1.13	AT1G52200	PLAC8 family protein	841650
246540_at	0.039228	0.00187	-5.09	-1.11813	-1.7	SP1L4	protein SPIRAL1-like4	831412
253725_at	0.039228	0.00187	5.09	-1.11872	1.16	PRF4	profilin 4	829055
261768_at	0.039228	0.00187	-5.09	-1.1192	-1.25	GA3OX1	gibberellin 3-beta-dioxygenase 1	838125
251778_at	0.039233	0.00187	-5.09	-1.12067	-1.06	ROPGEF6	ROP (rho of plants) guanine nucleotide exchange factor 6	824732
250939_at	0.039258	0.00188	-5.09	-1.12319	-1.09	iqd2	protein IQ-domain 2	831696
245868_at	0.039258	0.00188	5.09	-1.12531	1.47	CAT2	cationic amino acid transporter 2	842170
266330_at	0.039258	0.00188	-5.09	-1.12535	-1.12	MLP329	MLP-like protein 329	814682
265131_at	0.039358	0.00189	-5.08	-1.13027	-1.04	JP630	putative polygalacturonase non-catalytic subunit JP630	838987
248618_at	0.039358	0.00189	5.08	-1.13074	1.36	MYB78	myb domain protein 78	835024
250074_at	0.039654	0.00191	-5.07	-1.1425	-1.27	UGP2	UTP--glucose-1-phosphate uridylyltransferase 1	831596
252692_at	0.039654	0.00191	-5.07	-1.14344	-1.37	AT3G43960	putative cysteine proteinase	823513
249958_at	0.039654	0.00192	-5.07	-1.14519	-1.08	AT5G18970	AWPM-19-like protein	832015
251154_at	0.039654	0.00192	-5.07	-1.1453	-1.29	IPT3	adenylate isopentenyltransferase 3	825486
253876_at	0.039654	0.00192	-5.07	-1.14757	-1.09	CIP7	COP1-interacting protein 7	828851
245117_at	0.039654	0.00192	-5.06	-1.14921	-1.42	ACA4	autoinhibited Ca(2+)-ATPase 4	818754
259351_at	0.039654	0.00192	-5.06	-1.14996	-1.18	AT3G05150	sugar transporter ERD6-like 8	819677
260941_at	0.039654	0.00192	-5.06	-1.14996	-1.24	AT1G44970	peroxidase 9	841062
259005_at	0.039654	0.00193	-5.06	-1.15066	-1.14	AT3G01930	major facilitator protein	821218
251298_at	0.039834	0.00194	-5.06	-1.15684	-1.07	AT3G62040	haloacid dehalogenase-like hydrolase superfamily protein	825377
265844_at	0.039843	0.00194	-5.06	-1.15856	-1.24	FEI2	LRR receptor-like serine/threonine-protein kinase FEI 2	818130
267177_at	0.039843	0.00194	5.05	-1.1597	1.05	AT2G37580	RING-H2 finger protein ATL33	818334
259516_at	0.039955	0.00195	-5.05	-1.16404	-1.13	ERD10	dehydrin ERD10	838633
262635_at	0.039989	0.00195	5.05	-1.16624	1.11	PDS1	4-hydroxyphenylpyruvate dioxygenase	837168
256576_at	0.040019	0.00196	5.05	-1.16834	1.11	PMZ	zinc finger (AN1-like) family protein	822447
257485_at	0.040155	0.00197	5.04	-1.1738	1.37	AT1G63580	receptor-like protein kinase-related family protein	842663
251063_at	0.040155	0.00197	5.04	-1.1764	1.04	AT5G01850	protein kinase family protein	831760
265478_at	0.040155	0.00197	-5.04	-1.17704	-1.1	MEE14	maternal effect embryo arrest 14 protein	816085
252511_at	0.040155	0.00197	-5.04	-1.17721	-1.07	AT3G46280	protein kinase-like protein	823773
249889_at	0.040253	0.00198	5.04	-1.18111	1.2	AT5G22540	hypothetical protein	832315
265354_at	0.040352	0.00199	5.03	-1.18638	1.11	ADF5	actin depolymerizing factor 5	816171
267165_at	0.040352	0.00199	5.03	-1.18688	1.32	RLK	receptor lectin kinase	818348
262607_at	0.040352	0.00199	5.03	-1.18791	1.57	AT1G13990	hypothetical protein	837959
260846_at	0.040352	0.002	-5.03	-1.18891	-1.36	AT1G17300	hypothetical protein	838302
258859_at	0.040472	0.002	-5.02	-1.19355	-1.31	AT3G02120	hydroxyproline-rich glycoprotein-like protein	821311
248855_at	0.040472	0.00201	5.02	-1.19521	1.44	NAC096	NAC domain containing protein 96	834702
245318_at	0.040472	0.00201	-5.02	-1.19596	-1.81	AT4G16980	arabinogalactan family protein	827406
261065_at	0.040653	0.00202	5.02	-1.20207	1.19	AT1G07500	hypothetical protein	837264
253522_at	0.040656	0.00202	5.02	-1.20364	1.88	AT4G31290	chaC-like protein	829256
267026_at	0.040656	0.00203	5.01	-1.20469	1.22	AT2G38340	dehydration-responsive element-binding protein 2E	818414
253191_at	0.040658	0.00203	-5.01	-1.20723	-1.06	XCP1	xylem cysteine proteinase 1	829688
248286_at	0.040658	0.00203	-5.01	-1.2073	-1.03	AT5G52870	membrane-associated kinase regulator family protein	835364
263552_x_at	0.040746	0.00204	-5.01	-1.2109	-1.27	AT2G24980	Proline-rich extensin-like family protein	817037
260261_at	0.040747	0.00204	5.01	-1.21341	1.12	AT1G68450	VQ motif-containing protein	843174
256865_at	0.040747	0.00204	-5.01	-1.21347	-1.26	GAE6	UDP-D-glucuronate 4-epimerase 6	821965
263262_at	0.040851	0.00205	5	-1.21748	1.02	AT2G38830	ubiquitin-conjugating enzyme/RWD-like protein	818467
247318_at	0.040902	0.00205	5	-1.2203	1.05	AT5G63990	putative SAL3 phosphatase	836520
246884_at	0.040902	0.00206	5	-1.22137	1.03	AT5G26220	ChaC-like family protein	832691
258921_at	0.040967	0.00206	5	-1.22528	1.19	NAC053	NAC domain containing protein 53	820214
246593_at	0.040967	0.00206	-5	-1.2256	-1.09	AT5G14790	ARM repeat superfamily protein	831331
251065_at	0.040983	0.00207	4.99	-1.22892	1.22	AT5G01870	pathogenesis-related lipid transfer protein	831705
263226_at	0.040983	0.00208	-4.99	-1.23144	-1.54	AT1G30690	Sec14p-like phosphatidylinositol transfer protein patellin-4	839949
259974_at	0.040983	0.00208	4.99	-1.2323	1.25	PHT1;9	putative inorganic phosphate transporter 1-9	843976
262842_at	0.040983	0.00208	-4.99	-1.23413	-1.08	XTH28	probable xyloglucan endotransglucosylase/hydrolase protein 28	838037
251380_at	0.040983	0.00208	-4.99	-1.23435	-1.11	AT3G60700	hypothetical protein	825241
248317_at	0.040983	0.00208	4.99	-1.23477	1.21	AT5G52680	copper transport family protein	835345
261813_at	0.040983	0.00208	-4.99	-1.23482	-1.02	AT1G08280	putative sialyltransferase	837348
253298_at	0.041307	0.0021	-4.98	-1.24475	-2.08	AT4G33560	Wound-responsive family protein	829495
260602_at	0.041307	0.0021	4.98	-1.24581	1.3	SERAT2;1	serine acetyltransferase 1	842043
267436_at	0.041502	0.00212	4.97	-1.25237	1.06	FRK1	FLG22-induced receptor-like kinase 1	816436
256877_at	0.041502	0.00212	4.97	-1.25338	1.23	AT3G26470	RPW8 domain-containing powdery mildew resistance protein	822252
265277_at	0.041521	0.00212	-4.97	-1.2551	-1.08	AT2G28410	hypothetical protein	817389
246367_at	0.041529	0.00212	-4.97	-1.25657	-1.29	RHS6	protein ROOT HAIR SPECIFIC 6	841615
258516_at	0.041562	0.00213	4.97	-1.25967	1.46	MYB108	putative transcription factor MYB108	819827
260112_at	0.041562	0.00213	-4.97	-1.25989	-1.05	AT1G63310	hypothetical protein	842637
254200_at	0.041592	0.00214	-4.96	-1.26191	-1.62	AT4G24110	hypothetical protein	828511
261247_at	0.041786	0.00215	4.96	-1.26862	1.15	AT1G20070	hypothetical protein	838596
252427_at	0.041786	0.00215	4.96	-1.26941	1.41	PYE	bHLH transcription factor POPEYE	823918
250723_at	0.042245	0.00218	4.95	-1.28249	1.12	AT5G06300	cytokinin riboside 5'-monophosphate phosphoribohydrolase LOG7	830518
251766_at	0.042245	0.00218	4.94	-1.28365	1.17	AT3G55910///AT3G55890	hypothetical protein///yippee family putative zinc-binding protein	824757///824755
259287_at	0.042343	0.00219	-4.94	-1.28738	-1.04	AT3G11490	rac GTPase activating protein	820322
245967_at	0.042499	0.0022	-4.94	-1.29259	-1.18	AT5G19800	hydroxyproline-rich glycoprotein family protein	832100
259195_at	0.042666	0.00221	-4.93	-1.29804	-1.06	AT3G01730	hypothetical protein	821089
262434_at	0.042823	0.00222	-4.93	-1.30324	-1.23	AT1G47670	Lysine histidine transporter-like 8	841177
251148_at	0.042826	0.00222	4.93	-1.30454	1.02	TKL	TIC-like protein	825493
260875_at	0.042891	0.00223	4.92	-1.30738	1.13	SKP2A	F-box protein SKP2A	838740
264377_at	0.043003	0.00224	-4.92	-1.31143	-1.16	ENODL14	early nodulin-like protein 14	817044
247655_at	0.043035	0.00224	4.92	-1.3144	1.22	RHL41	high light responsive zinc finger protein ZAT12	836103
252346_at	0.043035	0.00224	4.92	-1.31466	1.04	AT3G48650	pseudo	3769688
250815_s_at	0.043062	0.00225	4.92	-1.31728	1.52	AT5G05060///AT5G05040	cystatin/monellin-related protein///cystatin/monellin-related protein	830388///830386
256283_at	0.043062	0.00225	-4.91	-1.31902	-1.04	AT3G12540	hypothetical protein	820433
249015_at	0.043062	0.00225	-4.91	-1.31924	-1.03	AT5G44730	haloacid dehalogenase-like hydrolase domain-containing protein	834502
250860_at	0.043062	0.00225	-4.91	-1.32022	-1.1	CAT6	cationic amino acid transporter 6	830355
247145_at	0.043104	0.00226	4.91	-1.32253	1.15	AT5G65600	concanavalin A-like lectin kinase-like protein	836686
260667_at	0.043104	0.00226	-4.91	-1.32477	-1.06	KCS4	3-ketoacyl-CoA synthase 4	838528
250629_at	0.043104	0.00226	4.91	-1.32491	1.22	RBOHA	Respiratory burst oxidase-A	830630
266941_at	0.043115	0.00227	-4.91	-1.32639	-1.37	AT2G18980	peroxidase 16	816415
260745_at	0.043181	0.00227	-4.9	-1.32934	-2.56	GSTU20	glutathione S-transferase TAU 20	844173
258071_s_at	0.043181	0.00228	4.9	-1.33046	1.48	AT3G26070	putative plastid-lipid-associated protein 4	822204
254742_at	0.043197	0.00228	-4.9	-1.33206	-1.48	IIL1	3-isopropylmalate dehydratase	826975
265189_at	0.043245	0.00228	4.9	-1.33446	1.05	AT1G23840	hypothetical protein	838995
261475_at	0.043446	0.0023	-4.89	-1.34068	-1.38	AT1G14550	peroxidase 5	838017
258524_at	0.043549	0.00231	4.89	-1.34442	1.07	IBR3	acyl-CoA dehydrogenase-related protein	819865
260547_at	0.043633	0.00231	-4.89	-1.3477	-1.16	AT2G43550	defensin-like protein 197	818957
257628_at	0.043643	0.00232	-4.89	-1.34915	-1.1	CYP71B26	cytochrome P450 71B26	822232
267094_at	0.043754	0.00232	-4.88	-1.35309	-1.95	IRX12	laccase-4	818386
260581_at	0.043765	0.00233	4.88	-1.35471	1.12	MYB2	R2R3 MYB DNA binding domain transcription factor	819332
262730_at	0.043765	0.00233	-4.88	-1.35646	-1.03	2024-10-03	organic cation/carnitine transporter 3	838209
259803_at	0.043765	0.00233	-4.88	-1.35694	-1.11	PATL1	patellin-1	843546
252089_at	0.043777	0.00234	-4.88	-1.35844	-1.34	AT3G52110	hypothetical protein	824374
253255_at	0.043886	0.00234	-4.88	-1.3623	-1.35	AT4G34760	SAUR-like auxin-responsive protein	829628
266172_at	0.043999	0.00235	-4.87	-1.36628	-1.2	PIP2E	plasma membrane intrinsic protein 2E	818487
263443_at	0.044002	0.00236	4.87	-1.36891	1.53	KCS12	3-ketoacyl-CoA synthase 12	817412
248466_at	0.044002	0.00236	-4.87	-1.36906	-1.12	HVA22E	HVA22-like protein E	835144
265597_at	0.044002	0.00236	4.87	-1.3703	1.23	AT2G20142	Toll-Interleukin-Resistance domain-containing protein	2745551
253734_at	0.044002	0.00237	-4.87	-1.37336	-1.1	RHS16	protein root hair specific 16	829039
251617_at	0.044002	0.00237	-4.87	-1.37419	-1.48	AT3G58000	VQ motif-containing protein	824969
258414_at	0.044002	0.00237	-4.87	-1.37452	-1.57	AT3G17380	TRAF-like family protein	821002
263706_s_at	0.044002	0.00237	-4.87	-1.37462	-2.91	IMD3///IMD1	3-isopropylmalate dehydrogenase 1///isopropylmalate dehydrogenase 1	840006///831270
257595_at	0.044047	0.00238	-4.86	-1.37698	-1.05	AT3G24750	hypothetical protein	822073
267128_at	0.044047	0.00238	-4.86	-1.37879	-1.27	MES1	methyl esterase 1	816894
258179_at	0.044047	0.00238	4.86	-1.37994	1.57	AT3G21690	MATE efflux family protein	821723
246682_at	0.044047	0.00238	4.86	-1.38045	1.07	XGD1	xylogalacturonan beta-1,3-xylosyltransferase	833302
250063_at	0.044315	0.0024	4.85	-1.38816	1.03	CSA1	TIR-NBS-LRR class disease resistance protein	831656
250490_at	0.044925	0.00244	-4.84	-1.40408	-1	AT5G09760	putative pectinesterase/pectinesterase inhibitor 51	830836
250292_at	0.045037	0.00245	4.83	-1.41014	1.11	JAZ10	protein TIFY 9	831162
267517_at	0.045037	0.00245	-4.83	-1.41085	-0.984	RPT2	Root phototropism protein 2	817601
252822_at	0.045037	0.00245	4.83	-1.41111	1.21	AT4G39955	hydrolase, alpha/beta fold family protein	830156
255533_at	0.045037	0.00245	-4.83	-1.41143	-1.27	AT4G02180	DC1 domain-containing protein	827483
251752_at	0.045086	0.00246	4.83	-1.41379	1.19	PROT2	proline transporter 2	824740
260784_at	0.045177	0.00247	4.83	-1.41713	1.22	MYB13	myb domain protein 13	837127
267382_at	0.045702	0.0025	-4.82	-1.43075	-1.1	AT2G44300	bifunctional inhibitor/lipid-transfer protein/seed storage 2S albumin superfamily protein	819038
252417_at	0.045733	0.0025	4.81	-1.43264	2.28	AT3G47480	putative calcium-binding protein CML47	823902
256891_at	0.045918	0.00251	-4.81	-1.43816	-1.4	AT3G19030	hypothetical protein	821436
260460_at	0.045924	0.00252	-4.81	-1.43946	-1.07	AT1G68230	reticulon-like protein B14	843152
250682_x_at	0.04613	0.00253	-4.8	-1.44543	-1.19	AT5G06630	proline-rich extensin-like family protein	830551
264734_at	0.046167	0.00254	-4.8	-1.44748	-1.69	SLAH1	S-type anion channel SLAH1	842525
255790_at	0.046172	0.00254	-4.8	-1.44874	-1.08	BUBR1	BUB1-related protein BUBR1	817921
252870_at	0.046232	0.00255	-4.8	-1.4513	-1.14	AKN2	adenosine-5'-phosphosulfate-kinase 2	830153
266395_at	0.046233	0.00255	-4.8	-1.4528	-1.09	IPMI2	isopropylmalate isomerase 2	818912
259426_at	0.046233	0.00255	-4.8	-1.45363	-1.08	LEA14	putative desiccation-related protein LEA14	837071
257311_at	0.04633	0.00256	-4.79	-1.45721	-1.76	PHT2;1	inorganic phosphate transporter 2-1	822265
260288_at	0.04633	0.00256	4.79	-1.45939	1.25	AT1G80530	Major facilitator superfamily protein	844392
265327_at	0.04633	0.00257	4.79	-1.46045	1.09	AT2G18210	hypothetical protein	816336
251705_at	0.04633	0.00257	4.79	-1.46049	1.13	WRKY70	WRKY transcription factor 70	824807
266802_at	0.046463	0.00258	-4.79	-1.46473	-1.06	AT2G22900	putative glycosyltransferase 7	816821
261772_at	0.046481	0.00258	-4.79	-1.4663	-1.23	AT1G76240	hypothetical protein	843957
260435_at	0.046496	0.00259	4.78	-1.46845	1.23	MYB62	R2R3-MYB transcription family	843161
255612_at	0.046496	0.00259	-4.78	-1.46893	-1.09	AT4G01240	putative methyltransferase	827909
266176_at	0.046628	0.0026	4.78	-1.47312	1.31	PP2-B2	phloem protein 2-B2	814756
249765_at	0.046736	0.00261	-4.78	-1.47676	-1.35	SLAH3	SLAC1 homologue 3	832468
248968_at	0.046807	0.00261	-4.77	-1.47955	-1.1	AT5G45280	pectinacetylesterase family protein	834564
258101_at	0.046945	0.00263	4.77	-1.48503	1.1	RFR1	mediator of RNA polymerase II transcription subunit 33A	821938
260755_at	0.046945	0.00263	4.77	-1.48526	1.21	AT1G48980	2-oxoglutarate (2OG) and Fe(II)-dependent oxygenase-like protein	841320
253414_at	0.046945	0.00263	4.77	-1.48612	0.983	EDA39	calmodulin-binding protein	829442
265359_at	0.047222	0.00265	4.76	-1.49361	1.78	MYB7	myb domain protein 7	816173
257919_at	0.047438	0.00266	4.76	-1.49965	1.57	MYB15	myb domain protein 15	821904
266533_s_at	0.047619	0.00268	-4.75	-1.50489	-1.01	PIP3///PIP2;8	plasma membrane intrinsic protein 3///putative aquaporin PIP2-8	829662///816186
263320_at	0.047708	0.00269	4.75	-1.50889	1.03	GolS1	galactinol synthase 1	819331
246585_at	0.047708	0.00269	-4.75	-1.50991	-1.06	MYB66	transcription factor WER	831327
266181_at	0.047708	0.00269	4.75	-1.51029	0.979	GSTZ1	glutathione S-transferase zeta-class 1	814770
254787_at	0.047921	0.00271	-4.74	-1.51809	-1.19	AT4G12690	hypothetical protein	826881
263981_at	0.047921	0.00271	-4.74	-1.51823	-1.54	PAR1	protein PHYTOCHROME RAPIDLY REGULATED1	818887
257204_at	0.047921	0.00271	-4.74	-1.51848	-1.47	RALFL24	protein ralf-like 24	821963
259680_at	0.04798	0.00272	-4.74	-1.52093	-1.37	LAX3	auxin influx carrier LAX3	844105
249025_at	0.048098	0.00273	-4.74	-1.52516	-1.31	AT5G44720	molybdenum cofactor sulfurase family protein	834501
245915_s_at	0.048098	0.00273	-4.73	-1.52582	-1.08	TUA5///TUA3	tubulin alpha-5///tubulin alpha-3	832098///832097
248912_at	0.048184	0.00274	4.73	-1.52889	1.33	AT5G45670	GDSL esterase/lipase	834606
255599_at	0.048188	0.00274	4.73	-1.53009	1.11	CNGC13	cyclic nucleotide-gated channel 13	826427
253404_at	0.048214	0.00274	-4.73	-1.53201	-1.15	PFK6	6-phosphofructokinase 6	829420
246530_at	0.048214	0.00275	-4.73	-1.53382	-1.57	AT5G15725	hypothetical protein	831428
245792_at	0.048214	0.00275	-4.73	-1.53402	-1.13	PRR1	pinoresinol reductase 1	840102
247091_at	0.048532	0.00277	4.72	-1.54222	1.12	AT5G66390	peroxidase 72	836771
256684_at	0.048635	0.00278	-4.72	-1.54561	-1.21	AT3G32040	geranylgeranyl pyrophosphate synthase 12	822957
248719_at	0.049212	0.00282	4.71	-1.56027	0.956	RBOHD	respiratory burst oxidase-D	834842
251422_at	0.049212	0.00282	4.7	-1.56056	1.06	AT3G60540	Preprotein translocase Sec, Sec61-beta subunit protein	825225
265070_at	0.049303	0.00282	4.7	-1.56368	1.59	BCDH BETA1	branched-chain alpha-keto acid decarboxylase E1 beta subunit	841998
262134_at	0.049352	0.00283	-4.7	-1.56584	-1.18	AST56	sulfate transporter 2;2	844134
256293_at	0.049416	0.00284	-4.7	-1.56834	-1.01	AGO7	protein argonaute 7 (protein ZIPPY)	843276
248316_at	0.049597	0.00285	4.69	-1.57354	1.11	AT5G52670	putative copper transport protein	835344
248443_at	0.049597	0.00285	-4.69	-1.57451	-1.21	AT5G51310	protein LONGER ROOT HAIRS UNDER PHOSPHATE-DEFICIENCY	835205
263477_at	0.049745	0.00286	-4.69	-1.57883	-1.03	AT2G31790	UDP-glycosyltransferase 74C1	817736
266000_at	0.049825	0.00287	4.69	-1.58166	1.36	CYP71B6	cytochrome P450 71B6	816952
260190_at	0.049849	0.00288	4.69	-1.5833	1.04	AT1G67560	lipoxygenase 6	843077
257686_at	0.049908	0.00288	4.68	-1.58567	1.05	SDRB	short-chain dehydrogenase-reductase B	820462
257007_at	0.049934	0.00289	4.68	-1.58817	1.1	AT3G14205	phosphoinositide phosphatase family protein	820638
250697_at	0.049934	0.00289	-4.68	-1.5893	-1.07	AT5G06800	myb-like HTH transcriptional regulator family protein	830570
245174_at	0.049934	0.00289	-4.68	-1.58953	-0.988	AT2G47500	P-loop nucleoside triphosphate hydrolases superfamily protein with CH (Calponin Homology) domain	819363
262820_at	0.050115	0.00291	-4.68	-1.59452	-1.15	CYP51G1	sterol 14-demethylase	837712
255773_at	0.050169	0.00291	-4.67	-1.59678	-1.62	SOT17	sulfotransferase 17	838440
250505_at	0.050197	0.00292	-4.67	-1.59848	-1.31	CESA5	cellulose synthase A catalytic subunit 5 [UDP-forming]	830847
253155_at	0.050287	0.00293	-4.67	-1.602	-1.06	AT4G35720	hypothetical protein	829724
259297_at	0.050287	0.00293	4.67	-1.60258	1.03	RLP30	receptor like protein 30	819700
259875_s_at	0.050351	0.00294	-4.67	-1.60586	-1.45	OPR2///OPR1	12-oxophytodienoate reductase 2///12-oxophytodienoate reductase 1	844002///844001
264770_at	0.050351	0.00294	-4.67	-1.60615	-1.06	AT1G23030	ARM repeat superfamily protein	838911
248963_at	0.051043	0.00298	-4.65	-1.62194	-1.57	AT5G45700	haloacid dehalogenase-like hydrolase (HAD) superfamily protein	834609
246406_at	0.051043	0.00298	4.65	-1.62304	1.01	AT1G57650	ATP binding protein	842141
262608_at	0.051239	0.003	4.65	-1.62877	1.77	AT1G14120	2-oxoglutarate (2OG) and Fe(II)-dependent oxygenase-like protein	837971
253796_at	0.051239	0.003	4.65	-1.62998	1.7	AT4G28460	hypothetical protein	828963
265005_at	0.051239	0.00301	-4.65	-1.63043	-1.21	AT1G61667	hypothetical protein	842463
250358_at	0.051242	0.00301	-4.64	-1.63158	-0.963	AGP15	arabinogalactan protein 15	831046
262353_at	0.051303	0.00302	-4.64	-1.63395	-0.954	AT1G64210	putative inactive receptor-like protein kinase	842726
257146_at	0.051343	0.00302	4.64	-1.63587	0.968	GTE8	global transcription factor group E8	822345
253326_at	0.051423	0.00303	-4.64	-1.63862	-0.994	AT4G33440	pectin lyase-like superfamily protein	829481
254520_at	0.051427	0.00303	-4.64	-1.64039	-1.16	KUP9	K+ uptake permease 9	827740
249393_at	0.051427	0.00303	4.64	-1.64086	1.28	RLP54	receptor like protein 54	834015
265414_at	0.051643	0.00305	4.63	-1.64749	1.17	AT2G16660	Major facilitator superfamily protein	816167
256337_at	0.051643	0.00306	4.63	-1.6485	1.16	AT1G72060	serine-type endopeptidase inhibitor	843537
261432_at	0.051643	0.00306	-4.63	-1.6494	-1.08	AT1G07680	hypothetical protein	837281
258877_at	0.051643	0.00306	-4.63	-1.64968	-0.985	EXPA13	expansin A13	821224
255881_at	0.051803	0.00307	4.63	-1.6541	1.48	DIN9	mannose-6-phosphate isomerase	843027
257185_at	0.051809	0.00308	4.62	-1.65528	1.67	MRP7	ABC transporter C family member 7	820498
259015_at	0.051942	0.00309	4.62	-1.65911	1.03	AT3G07350	hypothetical protein	819923
253815_at	0.051948	0.00309	-4.62	-1.66032	-1.37	EXPB3	expansin B3	828940
261858_at	0.051956	0.0031	4.62	-1.66268	1.15	AT1G50570	calcium-dependent lipid-binding domain-containing protein	841478
257516_at	0.051956	0.0031	-4.62	-1.66462	-1.08	ACR4	ACT domain-containing protein	843236
263795_at	0.051956	0.0031	-4.62	-1.66558	-0.948	CNGC14	cyclic nucleotide-gated channel 14	816997
257831_at	0.051956	0.00311	-4.62	-1.66645	-1	CCB1	cofactor assembly of complex C	822283
248777_at	0.051956	0.00311	4.61	-1.66741	0.962	AT5G47920	hypothetical protein	834843
261727_at	0.051956	0.00311	-4.61	-1.66808	-1.34	SMT3	24-methylenesterol C-methyltransferase 3	843941
251636_at	0.051956	0.00311	-4.61	-1.66873	-1.03	CPK32	calcium-dependent protein kinase 32	824920
252651_at	0.051956	0.00311	4.61	-1.669	0.948	AT3G44700	hypothetical protein	823596
259828_at	0.051976	0.00312	-4.61	-1.67048	-1.04	AT1G72220	RING-H2 finger protein ATL54	843554
257623_at	0.052095	0.00313	4.61	-1.67488	1.23	CYP71B23	cytochrome P450 71B23	822222
250317_at	0.052095	0.00313	-4.61	-1.67505	-1.62	TUB6	beta-6 tubulin	831100
256537_at	0.052203	0.00314	-4.61	-1.67835	-1.15	AT1G33340	ENTH/ANTH/VHS superfamily protein	840228
260833_at	0.05234	0.00315	4.6	-1.68222	1	PLA-I{gamma}1	phospholipase A1-Igamma1	837191
263513_at	0.052476	0.00316	-4.6	-1.68608	-1.04	AT2G12400	hypothetical protein	815712
245330_at	0.052832	0.00319	4.59	-1.69534	1.2	AT4G14930	survival protein SurE-like phosphatase/nucleotidase	827151
258094_at	0.052832	0.00319	4.59	-1.69547	1.67	CYP72A15	cytochrome P450, family 72, subfamily A, polypeptide 15	820697
265823_at	0.052916	0.0032	-4.59	-1.69824	-1.25	AT2G35760	CASP-like protein	818148
265672_at	0.053013	0.00321	-4.59	-1.70128	-0.994	CYS2	cysteine proteinase inhibitor 2	817757
247949_at	0.053095	0.00322	4.58	-1.70457	1.07	CYP81F2	cytochrome P450, family 81, subfamily F, polypeptide 2	835828
267439_at	0.053095	0.00322	4.58	-1.70535	1.1	AT2G19060	SGNH hydrolase-type esterase family protein	816423
263117_at	0.053095	0.00322	4.58	-1.70649	0.961	AT1G03040	transcription factor bHLH7	839446
255895_at	0.053095	0.00323	4.58	-1.70713	1.14	AT1G18020///AT1G17990	putative 12-oxophytodienoate reductase-like protein 2B///putative 12-oxophytodienoate reductase-like protein 2A	838382///838379
252872_at	0.053162	0.00323	-4.58	-1.70952	-1.03	SNRK2.7	SNF1-related protein kinase 2.7	830162
261647_at	0.053214	0.00324	4.58	-1.71172	0.987	RSL4	transcription factor RSL4	839667
259072_at	0.053214	0.00324	-4.58	-1.71268	-1.18	FLA18	FASCICLIN-like arabinogalactan protein 18 precursor	820342
247293_at	0.053466	0.00326	4.57	-1.71977	1.07	AT5G64510	protein TUNICAMYCIN INDUCED 1	836572
261668_at	0.053466	0.00327	4.57	-1.72105	0.981	MAML-4	2-isopropylmalate synthase	838431
263632_at	0.053466	0.00327	4.57	-1.72125	0.953	AT2G04795	hypothetical protein	815023
263841_at	0.053466	0.00327	-4.57	-1.72193	-1.43	XTH32	probable xyloglucan endotransglucosylase/hydrolase protein 32	818259
251028_at	0.053871	0.0033	4.56	-1.73111	1.22	AT5G02230	haloacid dehalogenase-like hydrolase superfamily protein	831784
249797_at	0.054205	0.00332	-4.55	-1.73882	-1.59	AT5G23750	Remorin family protein	832440
245657_at	0.054283	0.00333	-4.55	-1.7414	-1.17	AT1G56720	protein kinase	842128
248981_at	0.054421	0.00334	4.55	-1.74516	1.32	NPR3	NPR1-like protein 3	834545
248487_at	0.054471	0.00335	4.55	-1.7472	1.01	ERD1	chaperone protein ClpD	835180
259466_at	0.054489	0.00336	-4.55	-1.74978	-1.48	ARR7	two-component response regulator ARR7	838487
266910_at	0.054489	0.00336	4.54	-1.75046	1.14	AT2G45920	U-box domain-containing protein 37	819200
262138_at	0.054489	0.00336	-4.54	-1.75065	-1.19	AT1G52660	probable disease resistance protein	841698
256624_at	0.054572	0.00337	4.54	-1.75332	0.946	AT3G19990	hypothetical protein	821537
256926_at	0.05464	0.00338	-4.54	-1.75569	-0.963	AT3G22540	hypothetical protein	821825
258270_at	0.055102	0.00341	-4.53	-1.7658	-1.35	AT3G15650	alpha/beta-Hydrolases superfamily protein	820808
266325_at	0.055105	0.00341	-4.53	-1.76687	-0.942	AT2G46630	hypothetical protein	3768746
250158_at	0.055142	0.00342	4.53	-1.76863	1.29	AT5G15190	hypothetical protein	831371
260303_at	0.055291	0.00343	4.53	-1.77257	1.02	CRK2	cysteine-rich receptor-like protein kinase 2	843389
258178_at	0.055519	0.00345	-4.52	-1.77803	-0.962	AT3G21680	hypothetical protein	821722
247151_at	0.055629	0.00346	-4.52	-1.78132	-1.74	bHLH093	transcription factor bHLH93	836690
251714_at	0.055629	0.00346	-4.52	-1.78221	-0.981	AT3G56370	leucine-rich repeat protein kinase-like protein	824804
248619_at	0.055797	0.00347	4.51	-1.78664	1.61	AAP6	amino acid permease 6	835025
261133_at	0.055797	0.00348	4.51	-1.78751	1.06	AT1G19715	Mannose-binding lectin superfamily protein	838560
263373_at	0.05596	0.00349	-4.51	-1.7926	-1.07	AT2G20515	hypothetical protein	816573
254188_at	0.05596	0.00349	4.51	-1.79269	1.08	UGE2///AT3G28530	UDP-glucose 4-epimerase 2///UDP-glucose 4-epimerase	828492///822483
252248_at	0.055992	0.0035	-4.51	-1.79433	-1.01	RLP44	receptor like protein 44	824137
254063_at	0.056022	0.0035	4.51	-1.79591	1.06	AT4G25390	receptor-like serine/threonine-protein kinase	828642
264611_at	0.056307	0.00352	-4.5	-1.8024	-1.1	AT1G04680	putative pectate lyase 1	839452
245790_at	0.056377	0.00353	4.5	-1.80476	1.46	ATS1	glycerol-3-phosphate acyltransferase	840112
255807_at	0.056421	0.00354	-4.5	-1.80812	-2.99	AT4G10270	putative wound-responsive protein	826619
266363_at	0.056421	0.00354	4.5	-1.80846	0.949	AT2G41250	haloacid dehalogenase-like hydrolase domain-containing protein	818724
258920_at	0.056421	0.00355	-4.5	-1.80863	-1.33	HB2	non-symbiotic hemoglobin 2	820216
253305_at	0.056514	0.00356	4.49	-1.81199	1.18	AT4G33666	hypothetical protein	829508
262380_at	0.056514	0.00356	-4.49	-1.81242	-1	AT1G72810	threonine synthase 2	843612
260845_at	0.056676	0.00357	4.49	-1.81692	0.964	AT1G17310	MADS-box transcription factor family protein	838303
258633_at	0.056676	0.00358	-4.49	-1.81777	-1.01	SCPL27	serine carboxypeptidase-like 27	819990
246926_at	0.056676	0.00358	-4.49	-1.81853	-0.946	AT5G25240	hypothetical protein	832595
267318_at	0.056695	0.00359	-4.49	-1.82089	-0.975	FAH1	fatty acid hydroxylase 1	818042
256349_at	0.056695	0.00359	-4.49	-1.82099	-0.971	AT1G54890	Late embryogenesis abundant-related protein	841928
253057_at	0.056695	0.00359	4.48	-1.82243	0.979	NAGS2	N-acetyl-l-glutamate synthase 2	829921
263931_at	0.056695	0.0036	4.48	-1.82381	0.986	AT2G36220	hypothetical protein	818194
263956_at	0.056695	0.0036	4.48	-1.82392	1.16	BLH1	BEL1-like homeodomain 1	818167
255266_at	0.056713	0.0036	4.48	-1.82539	0.913	CRK25	cysteine-rich receptor-like protein kinase 25	825868
250864_at	0.056713	0.0036	-4.48	-1.82626	-0.926	AT5G03870	Glutaredoxin family protein	831685
255104_at	0.056715	0.00361	-4.48	-1.82754	-0.961	SAH7	protein SAH7	826435
259371_at	0.056715	0.00361	-4.48	-1.82831	-1.2	AT1G69080	adenine nucleotide alpha hydrolases-like protein	843240
261240_at	0.05678	0.00362	4.48	-1.83117	1.25	SBT3.5	Subtilase 3.5	840188
254837_at	0.05678	0.00362	-4.48	-1.83154	-1.52	AT4G12360	Bifunctional inhibitor/lipid-transfer protein/seed storage 2S albumin superfamily protein	826845
257536_at	0.056868	0.00363	4.47	-1.83419	0.941	AT3G02800	atypical dual-specificity phosphatase	821239
256598_at	0.057145	0.00365	-4.47	-1.84043	-0.993	BR6OX2	brassinosteroid-6-oxidase 2	822709
252562_s_at	0.05739	0.00367	-4.47	-1.84603	-1.61	AT1G07820///AT1G07660///AT5G59970///AT5G59690///AT3G53730///AT3G46320///AT3G45930///HIS4	histone H4///histone H4///histone H4///histone H4///histone H4///histone H4///histone H4///histone H4	837297///837279///836119///836090///824540///823777///823736///817423
248778_at	0.057506	0.00368	-4.46	-1.84921	-1.39	AT5G47940	hypothetical protein	834845
259592_at	0.057932	0.00371	4.45	-1.85884	0.957	LTPG1	glycosylphosphatidylinositol-anchored lipid protein transfer 1	839688
261551_at	0.057932	0.00372	4.45	-1.85915	0.913	HMA5	putative copper-transporting ATPase HMA5	842650
261791_at	0.058062	0.00373	-4.45	-1.86255	-1.14	AT1G16170	hypothetical protein	838186
248162_at	0.058094	0.00373	4.45	-1.86435	0.905	FQR1	flavodoxin-like quinone reductase 1	835538
247674_at	0.058094	0.00374	-4.45	-1.86512	-1.36	AT5G59930	cysteine/histidine-rich C1 domain-containing protein	836115
245873_at	0.058207	0.00375	4.45	-1.86821	1.13	CIB5	protein CIB5	839167
264144_at	0.058527	0.00377	4.44	-1.8751	1.51	MC6	metacaspase 6	844270
252421_at	0.058621	0.00378	4.44	-1.87781	1.1	AT3G47540	putative chitinase	823908
259852_at	0.05898	0.00381	4.43	-1.8863	0.957	ERO1	endoplasmic oxidoreductin-1	843560
247793_at	0.05898	0.00381	-4.43	-1.88636	-0.981	PSY1	tyrosine-sulfated glycopeptide 1	835979
245543_at	0.059251	0.00383	4.43	-1.89229	0.962	AT4G15260	UDP-glycosyltransferase	827192
256443_at	0.059406	0.00385	4.42	-1.89609	0.916	AZG1	adenine/guanine permease AZG1	820267
259373_at	0.059406	0.00385	-4.42	-1.89752	-0.99	AT1G69160	hypothetical protein	843247
258941_at	0.059406	0.00385	-4.42	-1.89805	-1.03	MDHAR	monodehydroascorbate reductase (NADH)	820155
260391_at	0.059636	0.00387	4.42	-1.90385	1.01	SS2	strictosidine synthase 2	843740
261550_at	0.059636	0.00388	-4.42	-1.90455	-1.15	RHS8	xyloglucan-specific galacturonosyltransferase	842651
254820_s_at	0.059636	0.00389	-4.41	-1.90872	-4.49	AT4G12520///AT4G12510	Bifunctional inhibitor/lipid-transfer protein/seed storage 2S albumin superfamily protein///bifunctional inhibitor/lipid-transfer protein/seed storage 2S albumin superfamily protein	826864///826863
247205_at	0.059636	0.00389	4.41	-1.90895	1.06	PROPEP2	elicitor peptide 2	836612
248344_at	0.059636	0.00389	-4.41	-1.90922	-1.27	AT5G52280	Myosin heavy chain-related protein	835304
259237_at	0.059636	0.0039	-4.41	-1.91024	-1.02	AT3G11630	2-Cys peroxiredoxin BAS1	820335
259804_at	0.059636	0.0039	-4.41	-1.91026	-1.81	AT1G72160	patellin-3	843547
263638_at	0.059636	0.0039	-4.41	-1.91063	-0.937	AT2G25310	hypothetical protein	817069
254144_at	0.059636	0.0039	4.41	-1.91101	0.906	AT4G24690	autophagy substrate NBR1	828571
262646_at	0.059829	0.00392	-4.41	-1.91651	-1.39	ASP4	aspartate aminotransferase 4	842579
249491_at	0.059829	0.00392	4.41	-1.91705	1.85	AT5G39130	germin-like protein subfamily 1 member 16	833906
259235_at	0.059829	0.00392	-4.41	-1.91753	-1.27	AT3G11600	hypothetical protein	820333
253010_at	0.059829	0.00393	-4.41	-1.91836	-1.08	ANT	AP2-like ethylene-responsive transcription factor ANT	829931
251087_at	0.059839	0.00394	-4.4	-1.92129	-0.971	AT5G01460	LMBR1-like membrane protein	831815
252185_at	0.059839	0.00394	-4.4	-1.92251	-0.982	AT3G50780	hypothetical protein	824242
262976_at	0.059839	0.00394	4.4	-1.92278	1.27	SRS5	SHI-related sequence 5	843888
246652_at	0.059839	0.00394	-4.4	-1.92352	-1.25	AT5G35190	proline-rich extensin-like family protein	833473
246584_at	0.059839	0.00395	4.4	-1.92528	1.04	AT5G14730	hypothetical protein	831325
248207_at	0.059839	0.00395	4.4	-1.92586	1.06	AT5G53970	tyrosine aminotransferase	835480
261279_at	0.059839	0.00395	-4.4	-1.92608	-1.07	POM1	chitinase-like protein 1	837095
267380_at	0.059839	0.00395	4.4	-1.92626	0.925	CYP711A1	cytochrome P450, family 711, subfamily A, polypeptide 1	817157
260077_at	0.059947	0.00396	-4.4	-1.92917	-0.899	AT1G73620	pathogenesis-related thaumatin-like protein	843696
249988_at	0.060137	0.00398	4.39	-1.93354	0.908	AT5G18310	hypothetical protein	831949
247376_at	0.060147	0.00399	-4.39	-1.93468	-1.11	NDPK2	nucleoside diphosphate kinase II	836451
267518_at	0.060204	0.004	4.39	-1.93766	0.916	AT2G30500	Kinase interacting (KIP1-like) family protein	817600
267612_at	0.060204	0.004	4.39	-1.93839	1.26	AT2G26690	nitrate transporter 1.4	817210
262154_at	0.060204	0.004	4.39	-1.93858	1.05	AT1G52700	alpha/beta-Hydrolases superfamily protein	841703
265025_at	0.060263	0.00401	4.39	-1.94057	1.15	AT1G24575	hypothetical protein	839072
262240_at	0.060265	0.00401	-4.39	-1.94157	-0.978	AT1G48220	protein kinase family prtein	841242
265260_at	0.060476	0.00403	4.38	-1.94629	1.5	NAC042	NAC domain-containing protein 42	818902
264988_at	0.060608	0.00404	-4.38	-1.94983	-0.928	GSTU14	glutathione S-transferase tau 14	839603
264598_at	0.060608	0.00404	-4.38	-1.95055	-1.17	YUC3	flavin-containing monooxygenase YUCCA3	839474
245601_at	0.060608	0.00405	4.38	-1.95224	1	AT4G14240	CBS and DUF21 domain-containing protein	827065
252078_at	0.060608	0.00405	-4.38	-1.95288	-0.98	IMK2	probably inactive leucine-rich repeat receptor-like protein kinase IMK2	824337
254862_at	0.060608	0.00406	-4.38	-1.9534	-1.04	BAT5	probable sodium/metabolite cotransporter BASS5	826811
248055_at	0.06064	0.00406	-4.38	-1.95492	-0.961	AT5G55830	probable L-type lectin-domain containing receptor kinase S.7	835677
246011_at	0.060779	0.00407	-4.37	-1.95833	-1.58	AT5G08330	transcription factor TCP21	830730
254797_at	0.060898	0.00409	4.37	-1.96138	1.19	AT4G13030	P-loop containing nucleoside triphosphate hydrolases superfamily protein	826917
266942_at	0.060911	0.00409	-4.37	-1.96256	-1.31	TXND9	thioredoxin domain-containing protein 9-like protein	816416
253403_at	0.061033	0.0041	-4.37	-1.96566	-0.927	AUR1	serine/threonine-protein kinase aurora-1	829419
264567_s_at	0.061036	0.00411	-4.37	-1.96721	-1.19	AT1G05240///AT1G05250	peroxidase 1///peroxidase 2	839237///838206
250738_at	0.061036	0.00411	4.37	-1.96763	1.26	ASA1	anthranilate synthase component I-1	830457
264990_at	0.061036	0.00412	-4.36	-1.97027	-1.28	AT1G27210	armadillo/beta-catenin-like repeat-containing protein	839610
248251_at	0.061036	0.00412	4.36	-1.97178	0.954	AT5G53220	hypothetical protein	835403
265913_at	0.061036	0.00413	4.36	-1.97183	1.46	AT2G25625	hypothetical protein	817103
253505_at	0.061036	0.00413	4.36	-1.97307	0.947	CYP82C2	cytochrome P450, family 82, subfamily C, polypeptide 2	829327
248979_at	0.061036	0.00414	4.36	-1.97498	0.893	PP2-A6	protein PHLOEM PROTEIN 2-LIKE A6	834539
254387_at	0.061036	0.00414	-4.36	-1.97521	-0.892	MSRB9	methionine sulfoxide reductase B9	828273
261741_at	0.061036	0.00414	4.36	-1.97522	1.04	ATE2F2	transcription factor E2FC	841202
259720_at	0.061036	0.00414	4.36	-1.97549	1.45	AT1G61080	hydroxyproline-rich glycoprotein-like protein	842400
246041_at	0.061036	0.00414	-4.36	-1.97606	-0.894	AT5G19290	esterase/lipase/thioesterase family protein	832049
264262_at	0.061207	0.00416	-4.36	-1.98001	-1.44	AT1G09200///AT5G65360///AT5G10400///AT5G10390///AT3G27360	histone H3///histone H3.1///histone H3///histone H3///histone H3	837440///836661///830904///830903///822357
262935_at	0.061222	0.00416	-4.35	-1.98121	-0.996	2024-10-05	organic cation/carnitine transporter5	844279
246991_at	0.06132	0.00417	-4.35	-1.98422	-1.24	RHS19	peroxidase 73	836876
253527_at	0.06132	0.00418	-4.35	-1.98576	-1.39	AT4G31470	putative pathogenesis-related protein	829274
257573_at	0.06132	0.00418	-4.35	-1.98625	-0.909	iqd9	IQ-domain 9 protein	817960
266701_at	0.06132	0.00419	-4.35	-1.98754	-1.09	PRF1	profilin 1	816495
258586_s_at	0.06132	0.00419	-4.35	-1.98761	-1.77	AT3G04330///AT3G04320	Kunitz family trypsin and protease inhibitor protein///Kunitz family trypsin and protease inhibitor protein	819588///819587
254633_at	0.061329	0.0042	-4.35	-1.99052	-1.1	MRH1	putative LRR receptor-like serine/threonine-protein kinase MRH1	827598
258037_at	0.061329	0.0042	4.35	-1.99075	0.979	4CL5	4-coumarate--CoA ligase 5	821677
253022_at	0.061329	0.0042	4.35	-1.99167	0.978	AT4G38060	hypothetical protein	829962
267614_at	0.061329	0.00422	-4.34	-1.99523	-1.13	BAS1	cytochrome P450 734A1	817212
246071_at	0.061329	0.00422	4.34	-1.99704	1.56	SPX1	SPX domain-containing protein 1	832137
255543_at	0.061329	0.00423	4.34	-1.99765	1.4	AT4G01870	tolB-related protein	828228
265688_at	0.061329	0.00423	-4.34	-1.9992	-1.06	AT2G24300	Calmodulin-binding protein	816966
260226_at	0.061329	0.00423	-4.34	-1.99945	-0.896	MIF1	mini zinc finger 1	843805
261635_at	0.061329	0.00423	4.34	-1.9999	1.17	AT1G50020	hypothetical protein	841426
263106_at	0.061329	0.00424	-4.34	-2.00025	-0.975	AT2G05160	zinc finger CCCH domain-containing protein 18	815064
247541_at	0.061329	0.00424	4.34	-2.00039	0.956	AT5G61660	glycine-rich protein	836288
263689_at	0.061329	0.00424	-4.34	-2.00078	-0.965	RNS3	ribonuclease 3	839225
249070_at	0.061329	0.00424	-4.34	-2.00156	-1.28	CESA4	cellulose synthase A catalytic subunit 4 [UDP-forming]	834426
267355_at	0.061329	0.00424	-4.34	-2.00192	-0.995	AT2G39900	protein WLIM2A	818577
247134_at	0.061329	0.00424	-4.34	-2.00204	-0.947	AT5G66230	Chalcone-flavanone isomerase family protein	836755
255934_at	0.061329	0.00424	-4.34	-2.00254	-0.904	CYP87A2	cytochrome P450, family 87, subfamily A, polypeptide 2	837830
256930_at	0.061586	0.00427	4.33	-2.00797	0.929	OASA2	O-acetylserine (thiol) lyase (OAS-TL) isoform A2	821817
250205_at	0.061873	0.00429	-4.33	-2.01389	-1.4	AT5G14020	Endosomal targeting BRO1-like domain-containing protein	831250
259618_at	0.062058	0.00431	4.32	-2.01841	1.8	MYB112	myb domain protein 112	841218
253036_at	0.062058	0.00431	4.32	-2.01894	1.63	AT4G38340	nodule inception protein-like protein 3	829991
254284_at	0.062068	0.00432	-4.32	-2.02149	-1.13	FZR2	protein FIZZY-related 2	828390
253617_at	0.062068	0.00432	-4.32	-2.02184	-1.01	AT4G30410	protein IBH1-LIKE 1	829164
265856_at	0.062068	0.00432	4.32	-2.02186	1.23	LBD16	LOB domain-containing protein 16	818843
250032_at	0.062439	0.00435	-4.32	-2.02918	-0.879	GDH1	glutamate dehydrogenase 1	831935
266222_at	0.062576	0.00436	-4.31	-2.03246	-1.44	AT2G28780	hypothetical protein	817427
265471_at	0.062629	0.00437	-4.31	-2.03427	-0.963	AT2G37130	peroxidase	818289
249750_at	0.062684	0.00438	4.31	-2.03702	0.928	AT5G24570	hypothetical protein	832528
250948_at	0.062684	0.00438	4.31	-2.03705	0.952	AT5G03490	UDP-glycosyltransferase 89A2	831823
250446_at	0.062703	0.00439	4.31	-2.03827	1.1	AT5G10770	aspartyl protease family protein	830944
245079_at	0.062857	0.0044	4.3	-2.04209	0.885	AT2G23330	pseudo	3768382
262793_at	0.062857	0.00441	4.3	-2.04274	0.937	CYP71B7	cytochrome P450 71B7	837868
251832_at	0.062893	0.00441	-4.3	-2.04485	-0.914	EXO70H1	exocyst subunit exo70 family protein H1	824681
261973_at	0.062893	0.00442	4.3	-2.04515	0.981	AT1G64610	WD40 domain-containing protein	842769
256774_at	0.062945	0.00442	-4.3	-2.04696	-0.908	AT3G13760	cysteine/histidine-rich C1 domain-containing protein	820585
263194_at	0.063039	0.00443	4.3	-2.04947	1.13	AT1G36060	ethylene-responsive transcription factor ERF055	840510
255904_at	0.063229	0.00445	-4.3	-2.05361	-1.27	AT1G17860	kunitz family trypsin and protease inhibitor protein	838365
260831_at	0.063291	0.00446	-4.29	-2.05556	-0.977	AT1G06830	monothiol glutaredoxin-S11	837195
249136_at	0.063444	0.00448	-4.29	-2.06113	-1.04	AT5G43180	hypothetical protein	834336
263002_at	0.063444	0.00448	-4.29	-2.06171	-0.886	AT1G54200	hypothetical protein	841860
255283_at	0.063444	0.00449	4.29	-2.06237	1.03	ATG8B	autophagy-related protein 8b	825794
247988_at	0.063444	0.00449	4.29	-2.06333	0.93	AT5G56910	proteinase inhibitor I25, cystatin, conserved region-containing protein	835793
267561_at	0.063444	0.00449	-4.29	-2.06372	-1.05	AT2G45590	receptor-like serine/threonine-protein kinase	819167
256192_at	0.063444	0.0045	-4.29	-2.06471	-1.38	NUDX25	ppGpp pyrophosphohydrolase	839890
262304_at	0.063444	0.0045	-4.29	-2.06595	-0.998	MLP43	MLP-like protein 43	843427
265656_at	0.063444	0.0045	-4.28	-2.06626	-1.86	AT2G13820	Non-specific lipid-transfer protein-like protein	815865
263485_at	0.063444	0.0045	-4.28	-2.06649	-1.09	VLN1	villin-1	817539
260540_at	0.063444	0.00451	4.28	-2.06882	1.01	AT2G43500	nodule inception protein-like protein 8	818951
259274_at	0.063444	0.00451	-4.28	-2.06888	-0.927	HB20	homeobox-leucine zipper protein ATHB-20	821232
253613_at	0.063444	0.00451	-4.28	-2.06893	-1.25	AT4G30320	CAP (Cysteine-rich secretory proteins, Antigen 5, and Pathogenesis-related 1 protein) superfamily protein	829155
263496_at	0.063684	0.00453	-4.28	-2.07388	-0.966	TBL39	protein trichome birefringence-like 39	818857
262468_at	0.064048	0.00456	4.27	-2.08092	0.984	ALATS	Alanyl-tRNA synthetase	841442
254025_at	0.064361	0.00459	-4.27	-2.08706	-1.12	AT4G25790	allergen V5/Tpx-1-related family protein	828684
251112_s_at	0.064527	0.00461	-4.27	-2.09072	-1.73	PDC3///AT5G01320	pyruvate decarboxylase-3///pyruvate decarboxylase 4	831414///830867
248008_at	0.064628	0.00462	4.26	-2.0938	0.885	WRKY2	putative WRKY transcription factor 2	835726
257105_at	0.064628	0.00462	4.26	-2.09419	1.03	AT3G15300	VQ motif-containing protein	820761
263456_at	0.064743	0.00463	-4.26	-2.09714	-0.972	AT2G22125	cellulose synthase-interactive protein 1	816747
257093_at	0.064743	0.00464	-4.26	-2.09788	-0.916	ENODL9	early nodulin-like protein 9	821604
252617_at	0.064879	0.00465	-4.26	-2.10102	-0.879	SETH2	glycosylphosphatidylinositol-N-acetylglucosaminyltransferase subunit PIG-A-like protein SETH	823646
263765_at	0.065005	0.00467	-4.25	-2.10486	-1.24	SFH3	SEC14-like 3 protein	816693
257297_at	0.065005	0.00467	-4.25	-2.10488	-1.03	AT3G28040	probably inactive leucine-rich repeat receptor-like protein kinase	822428
257763_s_at	0.065117	0.00468	4.25	-2.10812	0.89	RLP38///RLP37	receptor like protein 38///receptor like protein 37	821887///821886
262751_at	0.065117	0.00468	-4.25	-2.1085	-1.04	AT1G16310	cation efflux family protein	838200
253253_at	0.065197	0.00469	-4.25	-2.11071	-1.55	AT4G34750	SAUR-like auxin-responsive family protein	829627
249282_at	0.065395	0.00471	-4.25	-2.11486	-0.876	AT5G41760	nucleotide-sugar transporter family protein	834180
253165_at	0.06548	0.00472	-4.24	-2.11742	-0.876	AT4G35320	hypothetical protein	829686
260012_at	0.06548	0.00473	4.24	-2.11845	0.996	AT1G67865	hypothetical protein	843114
261807_at	0.06548	0.00473	-4.24	-2.11889	-1.29	AT1G30515	hypothetical protein	839931
257500_s_at	0.065491	0.00474	-4.24	-2.1207	-0.913	scpl2///scpl1	serine carboxypeptidase-like 2///serine carboxypeptidase-like 1	843664///833615
266170_at	0.065491	0.00474	4.24	-2.12151	0.891	AT2G39050	Euonymus lectin S3	818491
254618_at	0.065491	0.00474	-4.24	-2.12171	-0.925	IRX1	cellulose synthase A catalytic subunit 8 [UDP-forming]	827612
259727_at	0.065496	0.00475	-4.24	-2.12267	-0.949	FED A	ferredoxin-2	842386
249588_at	0.065552	0.00475	-4.24	-2.12446	-1.68	AT5G37790	protein kinase family protein	833757
249811_at	0.06568	0.00477	4.24	-2.12743	1.08	AT5G23760	putative copper transport protein	832441
251928_at	0.065774	0.00478	4.23	-2.13047	1.34	AT3G53980	Bifunctional inhibitor/lipid-transfer protein/seed storage 2S albumin superfamily protein	824565
246996_at	0.065774	0.00478	-4.23	-2.13073	-0.869	LBD37	LOB domain-containing protein 37	836878
261796_at	0.065818	0.00479	-4.23	-2.13231	-1.06	AT1G30440	phototropic-responsive NPH3-like protein	839923
251144_at	0.065833	0.00479	4.23	-2.13373	0.905	AT5G01210	HXXXD-type acyl-transferase-like protein	831901
248393_at	0.065833	0.0048	-4.23	-2.13431	-0.863	BAG1	BCL-2-associated athanogene 1	835281
264923_s_at	0.065861	0.0048	-4.23	-2.13564	-0.969	TPX2///AT1G60740	thioredoxin-dependent peroxidase 2///peroxiredoxin-2D	842909///842368
256018_at	0.065865	0.00481	4.23	-2.13709	1.36	HO4	heme oxygenase 4	842199
265334_at	0.065865	0.00481	4.23	-2.13788	1.1	AT2G18370	non-specific lipid-transfer protein 8	816352
264916_at	0.065865	0.00481	-4.23	-2.13832	-0.86	ACLA-2	ATP-citrate lyase A-2	842375
267084_at	0.065883	0.00482	4.23	-2.13947	0.866	AT2G41180	VQ motif-containing protein	818717
265144_at	0.065977	0.00483	4.22	-2.14187	0.915	AT1G51170	AGC2 kinase 3	841540
250108_at	0.066049	0.00484	-4.22	-2.14391	-1.61	HB-3	homeobox-leucine zipper protein HAT7	831367
251846_at	0.066292	0.00486	-4.22	-2.14874	-0.863	HTA11	histone H2A 11	824621
258570_at	0.066299	0.00487	4.22	-2.15059	0.952	PPCK2	phosphoenolpyruvate carboxylase kinase 2	819609
263419_at	0.066299	0.00487	4.22	-2.15144	1.09	AT2G17220	putative serine/threonine-specific protein kinase kin3	816227
246868_at	0.066299	0.00487	-4.22	-2.15167	-0.857	AT5G26010	putative protein phosphatase 2C 72	832670
254221_at	0.066299	0.00488	-4.22	-2.15231	-1.36	AT4G23820	glycoside hydrolase family 28 protein / polygalacturonase (pectinase) family protein	828482
246967_at	0.066406	0.00489	4.21	-2.15491	1.11	FPF1	flowering promoting factor 1	832555
261467_at	0.066425	0.0049	4.21	-2.15638	0.952	VOZ1	vascular plant one zinc finger protein	839752
249518_at	0.066425	0.0049	-4.21	-2.15694	-0.867	AT5G38610	plant invertase/pectin methylesterase inhibitor superfamily protein	833851
245676_at	0.066488	0.00491	-4.21	-2.15882	-1.14	AT1G56670	GDSL esterase/lipase LIP-4	842122
245523_at	0.06672	0.00493	4.21	-2.16416	1.02	DI21	protein DROUGHT-INDUCED 21	827273
267137_at	0.06672	0.00493	-4.21	-2.16465	-0.88	CPT	cis-prenyltransferase	816873
247725_at	0.06672	0.00494	-4.2	-2.16586	-0.899	AT5G59410	Rab5-interacting family protein	836060
249076_at	0.06672	0.00494	-4.2	-2.166	-1.07	TOM22-V	translocase of outer membrane 22-V	834420
250496_at	0.066722	0.00494	-4.2	-2.1669	-1.91	PPa6	soluble inorganic pyrophosphatase 1	830824
250992_at	0.066797	0.00495	-4.2	-2.16896	-1.16	EXPA9	expansin A9	831736
245803_at	0.066873	0.00497	4.2	-2.17238	1.07	RD21	cysteine proteinase RD21a	841122
255740_at	0.066873	0.00497	4.2	-2.17249	0.891	AT1G25390	protein kinase superfamily protein	839125
255079_s_at	0.066873	0.00497	-4.2	-2.17275	-1.09	GF14 PHI///GRF1	14-3-3-like protein GF14 phi///14-3-3-like protein GF14 chi	840403///826479
259686_at	0.066911	0.00498	-4.2	-2.17508	-0.984	AT1G63100	scarecrow-like protein 28	842613
248790_at	0.066911	0.00498	-4.2	-2.17544	-1.27	TIP2;3	aquaporin TIP2-3	834794
250796_at	0.066911	0.00499	4.2	-2.17625	1.11	AT5G05300	hypothetical protein	830412
254210_at	0.066911	0.00499	4.2	-2.17709	0.939	AT4G23450	C3H2C3-type RING E3 Ub ligase	828444
266401_s_at	0.066911	0.005	-4.19	-2.17823	-0.905	CDKB1;1///CDKB1;2	cyclin-dependent kinase B1-1///cyclin-dependent kinase B1-2	824585///818444
256205_at	0.066911	0.005	-4.19	-2.17847	-0.98	AT1G50890	microtubule-associated protein SPIRAL2-like	841511
252831_at	0.066923	0.00501	4.19	-2.18021	0.886	DHS1	3-deoxy-D-arabino-heptulosonate 7-phosphate synthase 1	830159
254691_at	0.066923	0.00501	4.19	-2.18035	1.24	AT4G17840	hypothetical protein	827507
247945_at	0.066997	0.00502	-4.19	-2.1824	-0.874	AT5G57150	transcription factor bHLH35	835821
265772_at	0.067065	0.00503	4.19	-2.18471	0.868	RKF3	putative LRR receptor-like serine/threonine-protein kinase RKF3	819413
257054_at	0.067065	0.00503	4.19	-2.18518	1.02	MT3	metallothionein 3	820771
253088_at	0.067109	0.00504	-4.19	-2.18674	-1.1	FAH1	ferulic acid 5-hydroxylase 1	829779
265702_at	0.067137	0.00504	-4.19	-2.18802	-0.961	PAP9	purple acid phosphatase 9	814874
261537_at	0.067252	0.00506	4.18	-2.19148	1.26	AT1G01800	Rossmann-fold NAD(P)-binding domain-containing protein	839259
247634_at	0.067252	0.00506	-4.18	-2.19156	-0.886	AT5G60520	late embryogenesis abundant protein-like protein	836173
254949_at	0.067299	0.00507	-4.18	-2.19316	-1.06	AT4G11020	hypothetical protein	826703
263016_at	0.067662	0.0051	-4.18	-2.19979	-0.86	AT1G23410	40S ribosomal protein S27a-1	838949
252622_at	0.067704	0.00511	-4.18	-2.20223	-0.956	AT3G45310	cysteine proteinases superfamily protein	823669
245993_at	0.067704	0.00511	-4.18	-2.20241	-1.72	AT5G20700	hypothetical protein	832193
250575_at	0.067704	0.00512	4.17	-2.20374	0.87	AT5G08240	hypothetical protein	830720
249227_at	0.067704	0.00512	-4.17	-2.20382	-1.09	AT5G42180	peroxidase	834223
264581_at	0.067863	0.00513	-4.17	-2.20719	-1.11	AT1G05210	putative transmembrane protein 97	839261
248178_at	0.067881	0.00514	-4.17	-2.2083	-0.999	AT5G54370	late embryogenesis abundant protein-like protein	835525
266309_at	0.068091	0.00516	-4.17	-2.21248	-0.85	AT2G27140	heat shock family protein	817256
248923_at	0.068346	0.00518	-4.16	-2.21733	-0.903	NUDT11	CoA pyrophosphatase	834634
258155_at	0.068368	0.00519	-4.16	-2.21913	-1.07	RACK1C_AT	receptor for activated C kinase 1C	821338
265853_at	0.068368	0.00519	4.16	-2.21935	0.937	AT2G42360	E3 ubiquitin-protein ligase ATL41	818837
258518_at	0.068401	0.0052	-4.16	-2.22108	-0.858	AT3G06570	F-box/kelch-repeat protein	819836
256811_at	0.068401	0.00521	-4.16	-2.22228	-1.22	AT3G21340	receptor-like protein kinase	821688
260684_at	0.068401	0.00521	4.16	-2.22238	1.02	NF-YA8	nuclear transcription factor Y subunit A-8	838335
263046_at	0.068509	0.00522	4.16	-2.22491	1.14	GRP3S	glycine-rich protein 3 short isoform	815086
247590_at	0.068581	0.00523	-4.16	-2.22687	-0.892	AT5G60720	hypothetical protein	836193
259122_at	0.068737	0.00524	4.15	-2.23015	0.862	COBL1	COBRA-like protein 1 precursor	821245
248681_at	0.068753	0.00526	-4.15	-2.23379	-1.17	AT5G48900	putative pectate lyase 20	834948
245393_at	0.068753	0.00526	4.15	-2.23425	1.18	AT4G16260	putative beta-1,3-endoglucanase	827320
263800_at	0.068753	0.00526	4.15	-2.23449	1.26	AT2G24600	Ankyrin repeat family protein	816996
251150_at	0.068753	0.00526	-4.15	-2.23454	-0.924	CYCP1;1	cyclin p1;1	825487
260893_at	0.068753	0.00527	-4.15	-2.23537	-1.03	AT1G29180	Cysteine/Histidine-rich C1 domain family protein	839792
259431_at	0.068753	0.00527	-4.15	-2.23537	-1.16	PIP1C	aquaporin PIP1-3	839235
251995_at	0.068827	0.00528	-4.15	-2.23735	-1.07	FK	delta(14)-sterol reductase	824460
247380_at	0.068869	0.00529	-4.15	-2.23916	-0.906	AT5G63380	4-coumarate--CoA ligase-like 9	836457
264082_at	0.068869	0.00529	4.15	-2.23966	1.6	AT2G28570	hypothetical protein	817405
259979_at	0.069017	0.00531	4.14	-2.2428	1.47	AT1G76600	hypothetical protein	843993
263319_at	0.069084	0.00532	-4.14	-2.24517	-0.911	BOR1	boron transporter 1	819329
248524_s_at	0.069084	0.00532	4.14	-2.24631	0.951	AT5G50670///AT5G50570	squamosa promoter-binding-like protein 13///squamosa promoter-binding-like protein 13	835138///835126
249666_at	0.069084	0.00532	4.14	-2.24632	0.86	PHYC	phytochrome C	833570
265989_at	0.069208	0.00534	4.14	-2.24917	0.93	LRL1	bHLH protein LJRHL1-like 1	816961
253144_at	0.069208	0.00534	-4.14	-2.25023	-1.04	AT4G35540	zinc ion binding/transcription regulator	829706
254343_at	0.069208	0.00535	4.14	-2.25152	0.864	2024-04-03	5'-adenylylsulfate reductase 3	828288
260636_at	0.069208	0.00535	4.14	-2.25237	0.896	CDS1	phosphatidate cytidylyltransferase	842541
267254_at	0.069208	0.00535	4.14	-2.25256	1.05	SNRK2.9	serine/threonine-protein kinase SNRK2.9	816833
256334_at	0.069208	0.00536	-4.14	-2.25318	-1.17	AT1G72125	putative peptide/nitrate transporter	6241212
247627_at	0.069463	0.00538	4.13	-2.25832	0.886	ALP	thiol protease aleurain	836158
249516_s_at	0.069463	0.00538	4.13	-2.25877	1.17	AT5G38550///AT5G38540	jacalin lectin family protein///Mannose-binding lectin superfamily protein	833843///833842
257671_at	0.069479	0.00539	-4.13	-2.25985	-0.956	AT3G20450	B-cell receptor-associated protein 31-like protein	821590
249290_at	0.069498	0.0054	-4.13	-2.26175	-1.48	AT5G41060	DHHC-type zinc finger family protein	834108
245394_at	0.069498	0.0054	-4.13	-2.26177	-1.1	AT4G16450	hypothetical protein	827343
246968_at	0.069503	0.0054	4.13	-2.2628	0.922	AT5G24870	RING/U-box superfamily protein	832556
263970_at	0.069503	0.00541	4.13	-2.26349	0.889	CYP718	cytochrome P450, family 718	818885
246302_at	0.069503	0.00541	4.13	-2.26429	1.34	CAX3	vacuolar cation/proton exchanger 3	824349
252152_at	0.069711	0.00543	-4.12	-2.26859	-1.09	AT3G51350	aspartyl protease family protein	824298
264874_at	0.069711	0.00544	-4.12	-2.27046	-1.16	AT1G24240	ribosomal protein L19 family protein	839038
247074_at	0.069711	0.00544	-4.12	-2.27058	-1.37	AT5G66590	CAP (Cysteine-rich secretory proteins, Antigen 5, and Pathogenesis-related 1 protein) superfamily protein	836791
264640_at	0.069711	0.00544	4.12	-2.27076	0.975	EXPB2	expansin B2	842879
261408_s_at	0.069742	0.00545	-4.12	-2.27223	-1.21	AT1G07820///AT1G07660///AT5G59970///AT5G59690///AT3G53730///AT3G46320///AT3G45930///HIS4	histone H4///histone H4///histone H4///histone H4///histone H4///histone H4///histone H4///histone H4	837297///837279///836119///836090///824540///823777///823736///817423
260005_at	0.069742	0.00546	4.12	-2.27286	0.901	AT1G67920	hypothetical protein	843120
252205_at	0.069862	0.00547	4.12	-2.27552	0.888	AT3G50350	hypothetical protein	824197
253286_at	0.069901	0.00548	-4.12	-2.27694	-1.29	FUC95A	alpha-L-fucosidase 2	829575
264866_at	0.069924	0.00548	4.12	-2.27865	1.47	AT1G24140	putative metalloproteinase	839026
263696_at	0.069924	0.00549	-4.11	-2.27963	-1.31	AK-HSDH I	bifunctional aspartokinase/homoserine dehydrogenase 1	840011
266685_at	0.069924	0.00549	4.11	-2.27971	0.84	AT2G19710	Vps4 regulator of MVB pathway	816490
247778_at	0.069961	0.0055	-4.11	-2.28109	-1.03	AT5G58750	NAD(P)-binding Rossmann-fold superfamily protein	835989
262605_at	0.070033	0.00551	4.11	-2.28345	0.91	AT1G15170	MATE efflux family protein	838083
262448_at	0.070033	0.00551	4.11	-2.28381	1.14	AT1G49450	WD40 domain-containing protein	841369
255150_at	0.070185	0.00553	-4.11	-2.2874	-1.06	AT4G08160	putative glycosyl hydrolase family 10 protein	826365
258799_at	0.070185	0.00553	-4.11	-2.28775	-0.957	RPSAb	40S ribosomal protein Sa-2	819637
262729_at	0.07029	0.00554	-4.11	-2.29032	-1.03	ARAC5	Rac-like GTP-binding protein ARAC5	843917
251788_at	0.07029	0.00555	-4.11	-2.29096	-0.96	AT3G55420	hypothetical protein	824708
251044_at	0.070357	0.00556	-4.1	-2.29279	-0.904	AT5G02350	cysteine/histidine-rich C1 domain-containing protein	831920
260515_at	0.070379	0.00556	4.1	-2.29394	1	AT1G51460	ABC transporter G family member 13	841571
248980_at	0.070442	0.00557	4.1	-2.2957	0.855	PP2-A7	protein PHLOEM PROTEIN 2-LIKE A7	834541
252827_at	0.070525	0.00558	-4.1	-2.29777	-1.15	CYP79B2	tryptophan N-monooxygenase 1	830154
246216_at	0.070697	0.0056	-4.1	-2.30118	-1.42	ROT3	3-epi-6-deoxocathasterone 23-monooxygenase	829790
255497_at	0.070722	0.00561	4.1	-2.30237	0.962	UNE12	transcription factor UNE12	828126
262888_at	0.070802	0.00562	4.09	-2.30439	0.896	RDR1	RNA-dependent RNA polymerase 1	838044
247115_at	0.070878	0.00563	-4.09	-2.30634	-0.935	ZWI	kinesin-like calmodulin-binding protein ZWICHEL	836723
246415_at	0.071015	0.00564	-4.09	-2.30922	-0.941	AT5G17160	hypothetical protein	831580
262954_at	0.071159	0.00566	-4.09	-2.31259	-0.876	AT1G54500	rubredoxin-like protein	841892
260243_at	0.071159	0.00566	4.09	-2.3133	1.36	AT1G63720	hypothetical protein	842676
256892_at	0.071159	0.00567	4.09	-2.31471	0.996	AT3G19000	2-oxoglutarate (2OG) and Fe(II)-dependent oxygenase superfamily protein	821433
247268_at	0.071159	0.00568	-4.09	-2.31538	-1.28	AT5G64080	Non-specific lipid-transfer protein-like protein	836529
263382_at	0.071159	0.00568	-4.09	-2.31541	-0.874	AT2G40230	putative CoA-dependent acyltransferase	818615
245593_at	0.071159	0.00568	-4.09	-2.31617	-0.903	IAA14	auxin-responsive protein IAA14	827102
258349_at	0.071162	0.00569	-4.08	-2.31822	-0.952	HYH	transcription factor HY5-like protein	821027
258047_at	0.071162	0.00569	4.08	-2.31828	0.956	4CL2	4-coumarate--CoA ligase 2	821678
262623_at	0.071162	0.00569	-4.08	-2.31891	-0.888	AT1G06470	probable sugar phosphate/phosphate translocator	837159
253573_at	0.071162	0.0057	-4.08	-2.31938	-0.903	AT4G31020	alpha/beta-Hydrolases superfamily protein	829229
249777_at	0.071513	0.00573	4.08	-2.32547	1.37	AT5G24210	lipase class 3 family protein	832488
258616_at	0.071714	0.00575	-4.07	-2.33027	-0.939	AT3G02880	leucine-rich repeat protein kinase family protein	821198
258736_at	0.071714	0.00576	-4.07	-2.3305	-0.829	AT3G05900	neurofilament protein-related protein	819759
250330_at	0.071714	0.00576	-4.07	-2.33086	-0.962	AT5G11810	hypothetical protein	831054
253148_at	0.071762	0.00577	-4.07	-2.33393	-0.852	CYCB2;2	cyclin-B2-2	829714
245309_at	0.071762	0.00578	-4.07	-2.33436	-0.874	AT4G15140	hypothetical protein	827180
253730_at	0.071762	0.00578	-4.07	-2.33457	-1.07	AT4G29480	ATP synthase subunit G protein	829069
256332_at	0.071762	0.00578	-4.07	-2.33555	-0.901	GT2	trihelix transcription factor GT-2	844024
251660_at	0.071762	0.00578	-4.07	-2.33576	-0.872	AT3G57160	hypothetical protein	824883
258089_at	0.071762	0.00579	-4.07	-2.33656	-0.883	AT3G14740	RING/FYVE/PHD zinc finger-containing protein	820702
252442_at	0.071762	0.0058	-4.07	-2.33887	-0.856	DUT1	deoxyuridine 5'-triphosphate nucleotidohydrolase	823847
266526_at	0.071762	0.0058	-4.07	-2.33949	-0.963	AT2G16980	major facilitator protein	816201
257893_at	0.071762	0.00581	4.07	-2.33977	0.839	UBC32	ubiquitin-conjugating enzyme E2 32	820956
263387_at	0.071762	0.00581	-4.07	-2.3399	-0.949	TBL30	protein TRICHOME BIREFRINGENCE-LIKE 30	818607
262826_at	0.071762	0.00581	-4.07	-2.34023	-1.52	CYP71B2	cytochrome P450 71B2	837865
246557_at	0.071847	0.00582	-4.06	-2.34229	-0.889	AT5G15510	TPX2 (targeting protein for Xklp2) family protein	831404
252363_at	0.071979	0.00584	4.06	-2.34557	0.962	AT3G48460	GDSL esterase/lipase	824005
251334_at	0.071979	0.00584	4.06	-2.34633	0.835	AT3G61390	U-box domain-containing protein 36	825311
251722_at	0.071979	0.00584	4.06	-2.34661	0.962	AT3G56200	putative amino acid transporter	824786
263913_at	0.072032	0.00585	-4.06	-2.34868	-1.09	AT2G36570	PXY/TDR-correlated protein PXC1	818230
245262_at	0.072032	0.00586	4.06	-2.34896	1.36	AT4G16563	aspartyl protease family protein	827356
265734_at	0.072088	0.00586	-4.06	-2.35057	-0.831	AT2G01260	hypothetical protein	814653
253161_at	0.072097	0.00587	4.06	-2.35149	1.34	SEN1	senescence-associated protein DIN1	829730
256099_at	0.072111	0.00588	-4.06	-2.35277	-1.12	CYP78A5	cytochrome P450, family 78, subfamily A, polypeptide 5	837932
250231_at	0.072111	0.00588	4.06	-2.35325	0.907	LEP	ethylene-responsive transcription factor LEP	831238
247686_at	0.072193	0.00589	4.05	-2.35525	1	AT5G59700	putative receptor-like protein kinase	836091
253377_at	0.072287	0.0059	4.05	-2.35743	0.957	ADR1-L1	putative disease resistance protein ADR1-like 1	829466
259410_at	0.072657	0.00594	4.05	-2.3644	1.33	AT1G13340	Regulator of Vps4 activity in the MVB pathway protein	837894
265948_at	0.072657	0.00594	-4.05	-2.36477	-1.54	ACO1	1-aminocyclopropane-1-carboxylate oxidase 1	816478
247001_at	0.072657	0.00594	4.05	-2.36525	0.841	NRAMP4	metal transporter Nramp4	836868
255521_at	0.072784	0.00596	4.04	-2.36863	1.11	SUS3	sucrose synthase 3	828081
254701_at	0.072784	0.00596	-4.04	-2.36868	-0.883	AT4G18030	putative methyltransferase PMT14	827528
251106_at	0.073163	0.006	-4.04	-2.37502	-0.912	TAAC	thylakoid ADP,ATP carrier protein	831861
245932_at	0.073215	0.00601	4.04	-2.37656	1.21	AT5G09290	Inositol monophosphatase family protein	830788
258359_s_at	0.073309	0.00602	-4.04	-2.37872	-0.846	AT3G14420///AT3G14415	peroxisomal (S)-2-hydroxy-acid oxidase GLO1///peroxisomal (S)-2-hydroxy-acid oxidase GLO2	820665///820664
267385_at	0.073313	0.00602	-4.04	-2.37955	-1.22	AT2G44380	cysteine/histidine-rich C1 domain-containing protein	819045
248751_at	0.073352	0.00603	-4.03	-2.38089	-0.854	AT5G47540	putative MO25-like protein	834804
261005_at	0.073695	0.00607	4.03	-2.38739	0.868	AT1G26420	FAD-binding and BBE domain-containing protein	839184
254745_at	0.073695	0.00607	4.03	-2.38751	0.978	SUVH9	putative histone-lysine N-methyltransferase, H3 lysine-9 specific SUVH9	826978
259166_at	0.073695	0.00607	-4.03	-2.38822	-1.79	AT3G01670	hypothetical protein	821096
256131_at	0.073742	0.00608	-4.03	-2.38968	-0.856	bZIP58	basic leucine-zipper 58	837921
245325_at	0.073765	0.00609	-4.03	-2.39198	-0.888	XTH15	probable xyloglucan endotransglucosylase/hydrolase protein 15	827051
265501_at	0.073765	0.0061	4.03	-2.39257	0.854	UGT73B4	UDP-glycosyltransferase 73B4	816041
263159_at	0.073765	0.0061	4.02	-2.39366	0.859	RSH3	RELA/SPOT homolog 3	841853
247043_at	0.073765	0.00611	4.02	-2.39439	0.865	SNRK2.3	serine/threonine-protein kinase SRK2I	836822
251855_at	0.073765	0.00611	-4.02	-2.39458	-0.983	AT3G54690	probable arabinose 5-phosphate isomerase	824634
263232_at	0.073765	0.00611	-4.02	-2.39495	-0.971	AT1G05700	Leucine-rich repeat transmembrane protein kinase protein	837077
247936_at	0.073765	0.00611	4.02	-2.39537	0.868	LUT2	lycopene epsilon cyclase	835806
249047_at	0.073859	0.00613	-4.02	-2.39751	-1.02	AT5G44410	FAD-binding Berberine family protein	834467
264348_at	0.073921	0.00614	-4.02	-2.39918	-1.12	NRT1.1	nitrate transporter 1.1	837763
256574_at	0.074018	0.00615	4.02	-2.40135	0.875	AT3G14780	hypothetical protein	820706
252023_at	0.074102	0.00616	-4.02	-2.40332	-1.29	AT3G52920	hypothetical protein	824458
254524_at	0.074107	0.00617	4.02	-2.40493	0.822	AT4G20000	VQ motif-containing protein	827745
252040_at	0.074107	0.00617	-4.02	-2.40529	-0.92	AT3G52060	beta-1,6-N-acetylglucosaminyl transferase-like protein	824369
267217_at	0.074107	0.00617	-4.02	-2.40569	-0.83	AT2G02610	cysteine/histidine-rich C1 domain-containing protein	814790
248652_at	0.074466	0.00621	-4.01	-2.41164	-0.832	SHV2	COBRA-like protein 9	834987
249332_at	0.074605	0.00623	-4.01	-2.4151	-1.06	AT5G40980	hypothetical protein	834100
245531_at	0.074605	0.00623	4.01	-2.41517	0.95	scpl30	serine carboxypeptidase-like 30	827176
254150_at	0.075042	0.00627	4	-2.4222	0.875	AT4G24350	phosphorylase family protein	828538
263096_at	0.075092	0.00628	-4	-2.4242	-1.24	HB1	non-symbiotic hemoglobin 1	816103
248327_at	0.075092	0.00628	4	-2.42443	0.98	AT5G52750	heavy metal transport/detoxification domain-containing protein	835352
257428_at	0.075463	0.00632	-3.99	-2.43167	-1.08	AT1G78990	HXXXD-type acyl-transferase	844239
253112_at	0.075463	0.00633	-3.99	-2.43197	-0.995	APX5	L-ascorbate peroxidase	829751
264745_at	0.075463	0.00633	3.99	-2.43199	0.845	2024-04-02	5'-adenylylsulfate reductase 2	842514
259113_at	0.075553	0.00634	3.99	-2.43404	0.817	AT3G05510	phospholipid/glycerol acyltransferase family protein	819716
258367_at	0.075718	0.00636	-3.99	-2.43713	-0.89	WAG2	protein kinase WAG2	820658
248580_at	0.075751	0.00636	3.99	-2.43836	1.12	CLC-C	chloride channel protein CLC-c	835052
247086_at	0.075845	0.00638	3.99	-2.44044	0.939	GATA5	GATA transcription factor 5	836764
249071_at	0.07586	0.00638	3.99	-2.44159	1.23	AT5G44050	MATE efflux family protein	834428
266849_at	0.07586	0.00639	3.99	-2.44274	0.815	ALPHA-VPE	alpha-vacuolar processing enzyme	817135
249196_at	0.07586	0.00639	3.99	-2.44351	0.825	AT5G42560	Abscisic acid-responsive (TB2/DP1, HVA22) family protein	834262
247262_at	0.07586	0.00639	3.99	-2.44366	0.828	FAAH	fatty acid amide hydrolase	836565
246158_at	0.075877	0.0064	3.98	-2.44465	0.825	AT5G19855	Chaperonin-like RbcX protein	832106
245302_at	0.076062	0.00643	3.98	-2.44988	0.9	KAN3	probable transcription factor KAN3	827490
254044_at	0.076062	0.00644	-3.98	-2.45072	-0.886	XTH14	xyloglucan endotransglucosylase/hydrolase protein 14	828687
260713_at	0.076062	0.00644	3.98	-2.45101	0.905	AT1G17615	Disease resistance protein (TIR-NBS class)	838338
265960_at	0.076062	0.00644	-3.98	-2.45103	-1.82	AT2G37470	histone H2B	818324
267093_at	0.076062	0.00644	-3.98	-2.45133	-0.875	CAX1	vacuolar cation/proton exchanger 1	818395
257612_at	0.076062	0.00644	3.98	-2.45177	1.25	ARO4	protein ARMADILLO REPEAT ONLY 4	822269
247069_at	0.076182	0.00646	-3.98	-2.45421	-1.3	sks17	protein SKU5 similar 17	836826
248144_at	0.076237	0.00647	-3.98	-2.45574	-0.839	GPT1	glucose-6-phosphate/phosphate translocator 1	835570
249266_at	0.076601	0.0065	-3.97	-2.46159	-1.27	AT5G41670	6-phosphogluconate dehydrogenase, decarboxylating 2	834169
257950_at	0.076605	0.00651	3.97	-2.4624	0.938	UGT71B6	UDP-glucosyl transferase 71B6	821732
263681_at	0.076668	0.00652	-3.97	-2.46403	-1.13	ORC6	origin recognition complex subunit 6	839227
251069_at	0.076671	0.00652	-3.97	-2.46481	-0.974	AT5G01930	mannan endo-1,4-beta-mannosidase 6	831699
258470_at	0.076884	0.00654	-3.97	-2.46855	-0.829	AT3G06035	glycoprotein membrane precursor GPI-anchored protein	819776
258957_at	0.077071	0.00656	3.96	-2.47189	1.34	DOX1	alpha-dioxygenase	821135
253397_at	0.077238	0.00658	-3.96	-2.47496	-0.875	AT4G32710	proline-rich receptor-like protein kinase PERK14	3770575
265329_at	0.077239	0.00659	-3.96	-2.47589	-1.84	SDH1-2	succinate dehydrogenase [ubiquinone] flavoprotein subunit 2	816359
261940_at	0.077239	0.00659	-3.96	-2.47656	-0.805	AT1G22520	hypothetical protein	838858
262705_at	0.077239	0.0066	3.96	-2.4772	1.1	AT1G16260	wall-associated receptor kinase-like 8	838195
249120_at	0.077306	0.00661	-3.96	-2.47896	-0.927	NDH18	NAD(P)H dehydrogenase 18	834396
251365_at	0.077306	0.00661	-3.96	-2.47994	-0.839	AT3G61310	AT hook motif DNA-binding family protein	825303
264756_at	0.077306	0.00662	3.96	-2.48036	0.86	AT1G61370	S-locus lectin protein kinase family protein	842431
253480_at	0.077311	0.00662	-3.96	-2.48117	-0.942	ENODL15	early nodulin-like protein 15	829313
253829_at	0.077409	0.00663	3.95	-2.48327	1.68	AT4G28040	nodulin MtN21-like transporter family protein	828919
262092_at	0.077609	0.00666	3.95	-2.48717	0.917	AT1G56150	SAUR-like auxin-responsive protein	842068
248179_at	0.077609	0.00666	-3.95	-2.48803	-0.814	THE1	receptor-like protein kinase THESEUS 1	835526
265063_at	0.077609	0.00667	3.95	-2.48825	1.37	AT1G61500	G-type lectin S-receptor-like serine/threonine-protein kinase	842444
251116_at	0.077614	0.00667	-3.95	-2.48971	-1.17	scpl40	serine carboxypeptidase-like 40	825522
249096_at	0.077614	0.00668	3.95	-2.4898	0.808	AT5G43910	pfkB-like carbohydrate kinase family protein	834413
251323_at	0.077763	0.00669	-3.95	-2.4926	-1.05	AT3G61580	Fatty acid/sphingolipid desaturase	825331
261594_at	0.077923	0.00671	-3.94	-2.49611	-0.949	GTL1	trihelix transcription factor GTL1	840218
265470_at	0.077923	0.00672	3.94	-2.49628	0.884	AT2G37150	RING-finger domain-containing protein	818291
266246_at	0.078124	0.00674	3.94	-2.49977	0.842	CYP94C1	cytochrome P450, family 94, subfamily C, polypeptide 1	817315
256935_at	0.078202	0.00675	-3.94	-2.50158	-1.05	AT3G22570	protease inhibitor/seed storage/lipid transfer protein family protein	821829
253012_at	0.078353	0.00677	3.94	-2.50438	0.897	AT4G37900	hypothetical protein	829946
249753_at	0.078866	0.00682	3.93	-2.51212	0.816	AT5G24610	hypothetical protein	832532
263207_at	0.079406	0.00687	-3.93	-2.52019	-0.843	XTH33	probable xyloglucan endotransglucosylase/hydrolase protein 33	837596
266640_at	0.07957	0.00689	3.92	-2.52313	1.13	AT2G35585	hypothetical protein	818124
259525_at	0.079761	0.00691	-3.92	-2.52663	-1.35	EXPA7	alpha-expansin family protein	837813
253886_at	0.079761	0.00691	-3.92	-2.52717	-1.03	CYP709B3	cytochrome P450, family 709, subfamily B, polypeptide 3	828885
247140_at	0.07977	0.00692	3.92	-2.52803	0.819	AT5G66250	kinectin-related protein	836757
266799_at	0.07997	0.00694	3.92	-2.53144	2.45	PSK2	phytosulfokine-beta	816817
264969_at	0.080025	0.00695	-3.92	-2.53341	-0.796	AT1G67320	probable DNA primase large subunit	843052
257615_at	0.080025	0.00695	3.92	-2.53364	0.95	AT3G26510	PB1_UP2 domain-containing protein	822258
263687_at	0.080026	0.00696	-3.91	-2.53438	-0.979	AT1G26940	Cyclophilin-like peptidyl-prolyl cis-trans isomerase family protein	839584
266361_at	0.080043	0.00696	-3.91	-2.53534	-0.851	AT2G32450	tetratricopeptide repeat-containing protein	817806
256984_at	0.080262	0.00699	-3.91	-2.539	-0.808	AT3G13480	hypothetical protein	820550
256839_at	0.080589	0.00702	3.91	-2.54409	1.18	CML11	calmodulin-like protein 11	821865
256324_at	0.080634	0.00703	3.91	-2.54559	1.31	AT1G66760	MATE efflux family protein	842994
252939_at	0.080634	0.00703	3.91	-2.54614	0.805	AT4G39230	NmrA-like negative transcriptional regulator family protein	830078
261192_at	0.080784	0.00705	3.9	-2.54886	1.21	NAC13	NAC domain protein 13	840181
253227_at	0.080865	0.00706	-3.9	-2.55066	-0.857	AT4G35030	salt stress-related protein kinase	829655
259098_at	0.080977	0.00709	-3.9	-2.55419	-0.878	AT3G04790	ribose 5-phosphate isomerase A	819639
253382_at	0.080977	0.00709	3.9	-2.55449	0.818	AT4G33040	glutaredoxin-C6	829441
264246_at	0.080977	0.00709	-3.9	-2.55464	-0.856	TPS10	putative alpha,alpha-trehalose-phosphate synthase [UDP-forming] 10	842309
247052_at	0.080977	0.00709	3.9	-2.55505	1.09	HB53	homeobox-leucine zipper protein ATHB-53	836803
252829_at	0.081235	0.00712	-3.9	-2.55919	-0.838	HB16	homeobox-leucine zipper protein ATHB-16	830169
248318_at	0.081243	0.00713	3.9	-2.56001	0.994	AT5G52690	copper transport family protein	835346
262626_at	0.081305	0.00714	3.89	-2.56155	0.829	FTSH8	ATP-dependent zinc metalloprotease FTSH 8	837154
245987_at	0.081338	0.00715	3.89	-2.56316	0.917	NAC083	NAC domain containing protein 83	831157
261840_at	0.081338	0.00715	-3.89	-2.56342	-0.913	TLP8	Tubby-like protein 8	838177
264226_at	0.081384	0.00716	-3.89	-2.56475	-0.822	AT1G67510	Leucine-rich repeat protein kinase family protein	843072
252274_at	0.081412	0.00717	-3.89	-2.56585	-0.888	BCAT3	branched-chain-amino-acid aminotransferase 3	824130
252943_at	0.081426	0.00717	3.89	-2.56728	0.8	CAD9	putative cinnamyl alcohol dehydrogenase 9	830088
254559_at	0.081426	0.00718	3.89	-2.5686	0.793	AT4G19200	proline-rich family protein	827660
245329_at	0.081426	0.00718	3.89	-2.56878	1.06	XBAT34	putative E3 ubiquitin-protein ligase XBAT34	827080
266418_at	0.081426	0.00719	-3.89	-2.56889	-1.04	ANNAT4	annexin D4	818457
247779_at	0.081686	0.00721	3.89	-2.57304	1.13	DDB2	protein DAMAGED DNA-BINDING 2	835990
253804_at	0.081702	0.00723	-3.88	-2.57491	-0.947	AT4G28230	hypothetical protein	828938
258480_at	0.081702	0.00723	-3.88	-2.57502	-1.47	AT3G02640	hypothetical protein	821289
247383_at	0.081702	0.00724	-3.88	-2.57679	-0.844	AT5G63410	Leucine-rich repeat protein kinase family protein	836460
259558_at	0.081702	0.00724	3.88	-2.577	1.08	WAK5	wall-associated receptor kinase 5	838718
261803_at	0.081702	0.00724	3.88	-2.57733	0.976	NF-YA7	nuclear transcription factor Y subunit A-7	839929
245600_at	0.081702	0.00724	3.88	-2.57754	0.796	AT4G14230	CBS domain-containing protein with a domain of unknown function (DUF21)	827064
251975_at	0.081815	0.00726	3.88	-2.57973	0.874	AT3G53230	cell division control protein 48-B	824489
259442_at	0.082051	0.00728	3.88	-2.58354	0.926	MAN1	mannan endo-1,4-beta-mannosidase 1	839444
256497_at	0.082481	0.00733	3.87	-2.59043	0.859	ECS1	protein ECS1	840047
267616_at	0.082481	0.00733	-3.87	-2.59057	-0.881	AT2G26680	hypothetical protein	817209
257504_at	0.082858	0.00737	-3.87	-2.59647	-2.13	ROPGEF11	RHO guanyl-nucleotide exchange factor 11	841654
260000_at	0.082858	0.00738	-3.87	-2.59718	-1.39	MAP70-1	microtubule-associated protein 70-1	843134
259546_at	0.082858	0.00738	-3.87	-2.59787	-1.15	AT1G35350	phosphate transporter PHO1-8	840424
267209_at	0.082858	0.00739	-3.87	-2.59831	-0.854	AT2G30930	hypothetical protein	817644
266761_at	0.083264	0.00743	3.86	-2.60427	0.809	AT2G47130	short-chain dehydrogenase reductase 3	819326
250259_at	0.083652	0.00747	3.86	-2.60997	0.784	PPH	pheophytinase	831225
264098_at	0.08378	0.00748	-3.85	-2.61231	-0.893	AT1G79260	hypothetical protein	844266
254492_at	0.083832	0.00749	3.85	-2.61369	0.81	PCAP1	plasma-membrane associated cation-binding protein 1	827773
254107_at	0.083918	0.0075	-3.85	-2.6155	-1.65	RHS15	putative glycerol-3-phosphate transporter 2	828625
260214_at	0.084745	0.00758	-3.84	-2.62673	-0.856	AT1G74510	F-box/kelch-repeat protein	843792
249203_at	0.084762	0.0076	-3.84	-2.62876	-0.919	CYP71A16	cytochrome P450 71A16	834266
263432_at	0.084762	0.0076	-3.84	-2.62916	-0.803	AT2G22230	putative 3-hydroxyacyl-ACP dehydratase	816756
262703_at	0.084762	0.0076	3.84	-2.62974	1.11	AT1G16510	protein SMALL AUXIN UPREGULATED 41	838221
260468_at	0.084762	0.0076	3.84	-2.62976	0.863	AT1G11100	SNF2 , helicase and zinc-finger domain-containing protein	837651
247279_at	0.085081	0.00764	-3.84	-2.6345	-0.817	AGP1	arabinogalactan protein 1	836552
255674_at	0.08521	0.00766	-3.84	-2.63682	-0.816	PIP1;4	plasma membrane intrinsic protein 1;4	827956
266123_at	0.085365	0.00768	-3.83	-2.64025	-1.81	AT2G45180	protease inhibitor/seed storage/lipid transfer protein (LTP) family protein	819126
259758_s_at	0.085365	0.00768	-3.83	-2.6404	-0.862	AT1G77530///AT1G77520	O-methyltransferase family protein///O-methyltransferase family protein	844089///844088
249871_at	0.085365	0.00769	3.83	-2.64137	0.941	AT5G23110	hypothetical protein	832375
247800_at	0.085365	0.00769	3.83	-2.64159	0.824	AT5G58570	hypothetical protein	835970
263942_at	0.085414	0.0077	-3.83	-2.64346	-0.966	FLA16	fasciclin-like arabinogalactan protein 16	818159
266655_at	0.085414	0.0077	-3.83	-2.64361	-0.804	AUR2	serine/threonine-protein kinase aurora-2	817129
246149_at	0.085948	0.00776	3.83	-2.651	0.787	AT5G19890	peroxidase 59	832111
248193_at	0.086228	0.00779	3.82	-2.65519	0.831	HGO	homogentisate 1,2-dioxygenase	835494
248506_at	0.086332	0.0078	-3.82	-2.65718	-0.829	AT5G50370	adenylate kinase 2	835104
250062_at	0.086444	0.00782	3.82	-2.65927	1.47	AT5G17760	P-loop containing nucleoside triphosphate hydrolases superfamily protein	831644
247189_at	0.086485	0.00783	-3.82	-2.66048	-1.6	AGP7	arabinogalactan protein 7	836664
246645_at	0.086516	0.00783	3.82	-2.66156	0.965	AT5G35080	protein OS-9	833459
250337_at	0.086547	0.00784	-3.82	-2.66264	-0.93	NDL2	protein N-MYC downregulated-like 2	831051
266715_at	0.086663	0.00786	-3.81	-2.6656	-1.3	AT2G46780	RNA-binding (RRM/RBD/RNP motifs) family protein	819291
258455_at	0.086663	0.00787	3.81	-2.66597	0.797	AT3G22440	FRIGIDA-like protein	821815
246872_at	0.086663	0.00787	-3.81	-2.66617	-0.836	AT5G26080	proline-rich family protein	832677
261055_at	0.086769	0.00788	-3.81	-2.66818	-1.15	AT1G01300	aspartyl protease family protein	839375
248526_at	0.086892	0.0079	-3.81	-2.67042	-0.798	AT5G50740	Heavy-metal-associated domain-containing protein	835146
245875_at	0.086892	0.00791	3.81	-2.67169	1.46	AT1G26240	Proline-rich extensin-like family protein	839165
265038_at	0.086892	0.00791	-3.81	-2.67178	-0.982	AT1G03920	putative serine/threonine protein kinase	839369
264433_at	0.086943	0.00792	3.81	-2.6731	0.849	BGLU45	beta-glucosidase 45	842478
266052_at	0.087058	0.00793	3.81	-2.67522	0.995	WRKY55	WRKY transcription factor 55	818669
256515_at	0.087086	0.00794	-3.81	-2.67626	-0.912	AT1G66020	terpenoid synthase 26	842915
267435_at	0.087385	0.00797	-3.8	-2.68063	-0.774	AT2G33800	30S ribosomal protein S5	817947
266893_at	0.087506	0.00799	3.8	-2.6828	1.18	RTE1	protein REVERSION-TO-ETHYLENE SENSITIVITY 1	817148
260618_at	0.08757	0.008	-3.8	-2.68427	-0.792	TCP3	TEOSINTE BRANCHED 1, cycloidea and PCF transcription factor 3	841756
245489_at	0.087649	0.00801	3.8	-2.68594	1.18	FCA	flowering time control protein FCA	827323
265415_at	0.087697	0.00802	-3.8	-2.68721	-1.12	PSB29	protein THYLAKOID FORMATION 1	816623
261129_at	0.087726	0.00803	-3.8	-2.68825	-1.16	TUA2///TUA4	tubulin alpha-2 chain///tubulin alpha-4 chain	841425///839405
257313_at	0.087777	0.00804	-3.8	-2.68957	-0.798	TIP2	aquaporin TIP1-2	822259
252570_at	0.088021	0.00807	3.79	-2.69324	1.11	IVD	isovaleryl-CoA-dehydrogenase	823668
258259_s_at	0.088042	0.00808	3.79	-2.69419	0.79	AT3G26840///AT3G26820	phytyl ester synthesis and diacylglycerol acyltransferase activity protein///Esterase/lipase/thioesterase family protein	822299///822297
264462_at	0.088197	0.00809	-3.79	-2.69676	-1.02	WLIM1	transcription factor lim1	837558
257272_at	0.088247	0.0081	-3.79	-2.69805	-0.807	AT3G28130	WAT1-related protein	822437
250264_at	0.088368	0.00812	3.79	-2.70021	0.87	AT5G12890	UDP-glycosyltransferase 92A1	831129
250302_at	0.088422	0.00815	3.78	-2.70372	0.993	cwINV6	beta-fructofuranosidase, insoluble isoenzyme CWINV6	831065
259898_at	0.088422	0.00815	3.78	-2.7045	1.71	AT1G71200	basic helix-loop-helix (bHLH) DNA-binding superfamily protein	843460
255140_x_at	0.088422	0.00816	-3.78	-2.70514	-0.811	AT4G08410	Proline-rich extensin-like family protein	826400
248511_at	0.088422	0.00816	-3.78	-2.70588	-0.855	CPI1	cyclopropyl isomerase	835105
257938_at	0.088422	0.00816	-3.78	-2.70594	-0.895	DWF1	Delta(24)-sterol reductase	821519
254874_at	0.088422	0.00816	3.78	-2.706	0.822	AT4G11570	haloacid dehalogenase-like hydrolase domain-containing protein	826761
245041_at	0.088422	0.00817	3.78	-2.70629	1.45	AR781	hypothetical protein	817194
245331_at	0.088422	0.00817	3.78	-2.70636	0.792	bHLH104	transcription factor bHLH104	827086
245209_at	0.088484	0.00819	3.78	-2.70883	1.12	AT5G12340	hypothetical protein	831109
248423_at	0.088484	0.00819	-3.78	-2.70966	-1.15	AT5G51670	hypothetical protein	835241
253588_at	0.088484	0.00819	3.78	-2.70975	0.887	AT4G30790	hypothetical protein	829202
247991_at	0.088484	0.0082	-3.78	-2.71028	-1.57	EXPA14	expansin A14	835731
254373_at	0.088484	0.0082	3.78	-2.7106	0.891	AT4G21740	hypothetical protein	828262
247606_at	0.088484	0.0082	-3.78	-2.7112	-0.846	RPA70D	replication protein A 70 kDa DNA-binding subunit D	836221
265943_at	0.088541	0.00822	3.78	-2.71258	0.789	CDA1	cytidine deaminase 1	816476
253891_at	0.088549	0.00822	-3.78	-2.71338	-0.863	AT4G27720	major facilitator protein	828886
247064_at	0.088549	0.00823	3.78	-2.71403	0.784	AT5G66890	putative disease resistance protein	836823
257413_at	0.088614	0.00824	-3.78	-2.71561	-0.881	AT1G22910	RNA recognition motif-containing protein	838898
263034_at	0.088614	0.00825	3.77	-2.7168	0.971	MLP423	MLP-like protein 423	839014
260009_at	0.088614	0.00825	-3.77	-2.71686	-0.785	AT1G67950	RNA recognition motif-containing protein	843123
266150_s_at	0.088657	0.00826	3.77	-2.71806	0.892	RING///AT2G12290	SBP (S-ribonuclease binding protein) family protein///hypothetical protein	827714///815700
250762_at	0.08882	0.00828	-3.77	-2.7207	-0.929	AT5G05990	mitochondrial glycoprotein family protein	830486
264692_at	0.088984	0.0083	3.77	-2.72336	0.808	AT1G70000	myb-like transcription factor	843337
248302_at	0.089036	0.00831	-3.77	-2.72466	-1.27	RCAR3	regulatory component of ABA receptor 3	835397
265824_at	0.089086	0.00832	-3.77	-2.72613	-0.84	CSLA07	putative mannan synthase 7	818134
262432_at	0.089086	0.00832	3.77	-2.72662	0.818	AT1G47530	MATE efflux family protein	841162
252136_at	0.089091	0.00833	3.77	-2.72736	0.876	CML41	putative calcium-binding protein CML41	824241
261660_at	0.089284	0.00835	-3.76	-2.73035	-1.28	HIK	kinesin HINKEL	838418
245840_at	0.089324	0.00836	3.76	-2.7315	1.08	AT1G58420	hypothetical protein	842211
255852_at	0.089363	0.00837	3.76	-2.73267	0.85	SVL2	putative glycerophosphoryl diester phosphodiesterase 3	843015
265887_at	0.089363	0.00838	-3.76	-2.73332	-0.833	HCS1	holocarboxylase synthase 1	817112
252509_at	0.089404	0.00839	-3.76	-2.73503	-1.16	AT3G46240	hypothetical protein	823769
261453_at	0.089404	0.00839	3.76	-2.73539	0.872	AT1G21130	Indole glucosinolate O-methyltransferase 4	838709
254689_at	0.089404	0.0084	-3.76	-2.73583	-0.766	AT4G13710	probable pectate lyase 15	827005
261748_at	0.089447	0.00841	3.76	-2.73734	0.914	AT1G76070	hypothetical protein	843939
250107_at	0.089447	0.00841	3.76	-2.73769	0.767	SPX4	SPX domain-containing protein 4	831385
252200_at	0.089453	0.00842	3.76	-2.73844	0.916	AT3G50280	HXXXD-type acyl-transferase family protein	824190
252944_at	0.090218	0.0085	-3.75	-2.74872	-1.11	AT4G39320	microtubule-associated protein-like protein	830087
258015_at	0.090218	0.0085	-3.75	-2.74891	-0.859	AT3G19340	hypothetical protein	821468
265920_s_at	0.090238	0.00851	3.75	-2.74982	1.03	AT2G15220	basic secretory protein family protein	816011
257086_at	0.090421	0.00853	3.75	-2.75266	1.01	AT3G20490	hypothetical protein	821595
261159_s_at	0.09077	0.00857	-3.74	-2.75746	-0.938	CYCB1;5///CYC1BAT	cyclin-B1-5///cyclin-B1-2	840348///830502
247192_at	0.090925	0.00859	-3.74	-2.75995	-1.11	AT1G09200///AT5G65360///AT5G10400///AT5G10390///AT3G27360	histone H3///histone H3.1///histone H3///histone H3///histone H3	837440///836661///830904///830903///822357
262408_at	0.091014	0.0086	3.74	-2.76204	0.829	AT1G34750	putative protein phosphatase 2C 10	840379
249920_at	0.091014	0.00861	-3.74	-2.76234	-0.807	AT5G19260	hypothetical protein	832046
250203_at	0.091291	0.00864	-3.74	-2.76626	-0.762	AT5G13980	Glycosyl hydrolase family 38 protein	831246
250213_at	0.091352	0.00865	3.74	-2.76765	0.818	TBP1	Telomere repeat-binding protein 4	831227
263183_at	0.091391	0.00866	-3.74	-2.76876	-0.809	CALS1	callose synthase 1	837059
262228_at	0.091397	0.00866	3.73	-2.7695	0.82	AT1G68690	proline-rich receptor-like protein kinase PERK9	3767664
251840_at	0.091478	0.00869	-3.73	-2.77257	-0.805	PDIL1-3	protein PDI-like 1-3	824661
249531_at	0.091478	0.00869	-3.73	-2.77259	-0.779	GDU7	glutamine dumper 7	833868
262442_at	0.091478	0.0087	-3.73	-2.77351	-0.808	SDH5	succinate dehydrogenase 5	841147
246568_at	0.091478	0.0087	3.73	-2.77423	0.782	DEL2	DP-E2F-like 2	831348
260048_at	0.091478	0.0087	3.73	-2.77427	0.805	AT1G73750	hypothetical protein	843710
245113_at	0.091478	0.0087	-3.73	-2.77457	-1.01	MIZ1	hypothetical protein	818764
260206_at	0.091478	0.00871	3.73	-2.77511	1.14	AT1G70740	protein kinase family protein	843411
253273_at	0.091491	0.00872	3.73	-2.77617	0.762	AT4G34180	cyclase family protein	829566
267548_at	0.091491	0.00872	3.73	-2.77658	0.838	RLP22	receptor like protein 22	817826
251735_at	0.091535	0.00873	-3.73	-2.77776	-0.944	FER3	ferritin 3	824775
254815_at	0.091714	0.00876	-3.73	-2.78114	-0.82	SKU5	multi-copper oxidase-like protein SKU5	826851
263576_at	0.091714	0.00876	-3.73	-2.78117	-0.784	AT2G17080	hypothetical protein	816213
261859_at	0.091732	0.00877	-3.73	-2.78205	-1.01	UBC20	ubiquitin-conjugating enzyme E2 20	841471
258086_at	0.091753	0.00878	-3.72	-2.78334	-1.17	LTA2	dihydrolipoamide S-acetyltransferase	822181
257213_at	0.091753	0.00878	-3.72	-2.78361	-0.809	mMDH2	malate dehydrogenase 2	820731
252265_at	0.091792	0.00879	3.72	-2.78473	0.915	DIN11	2-oxoacid-dependent dioxygenase-like protein DIN11	824124
266873_at	0.091879	0.0088	-3.72	-2.78665	-1.15	CYCP4;1	cyclin p4;1	819082
246925_at	0.091879	0.00881	3.72	-2.78707	0.78	CYP71B14	cytochrome P450 71B14	832589
266346_at	0.091989	0.00883	3.72	-2.78946	1.1	HB17	homeobox-leucine zipper protein ATHB-17	814671
263146_at	0.091989	0.00883	-3.72	-2.78966	-0.906	GLIP2	GDSL-motif lipase 2	841833
262183_at	0.092206	0.00885	3.72	-2.79284	0.772	AT1G77890	DNA-directed RNA polymerase II protein	844125
249688_at	0.092221	0.00886	3.72	-2.79368	0.972	AT5G36160	tyrosine aminotransferase	833613
256014_at	0.092232	0.00887	3.72	-2.79445	0.792	AT1G19200	hypothetical protein	838503
247288_at	0.092313	0.00889	-3.71	-2.7972	-0.825	NPH3	root phototropism protein 3	836554
258286_at	0.092313	0.0089	-3.71	-2.79837	-0.884	AT3G16060	ATP binding microtubule motor family protein	820851
266371_at	0.092313	0.00891	3.71	-2.79909	0.8	AT2G41410	putative calcium-binding protein CML35	818739
263284_at	0.092313	0.00891	-3.71	-2.79914	-1.06	AT2G36100	casparian strip membrane protein 1	818183
252855_at	0.092313	0.00891	-3.71	-2.79918	-0.775	AGT2	alanine:glyoxylate aminotransferase 2	830120
265766_at	0.092313	0.00891	-3.71	-2.79993	-1.01	AT2G48080	oxidoreductase, 2OG-Fe(II) oxygenase family protein	819420
267144_at	0.092313	0.00892	3.71	-2.80098	1.07	GPAT6	bifunctional sn-glycerol-3-phosphate 2-O-acyltransferase/phosphatase	818389
256447_at	0.092313	0.00892	-3.71	-2.80103	-0.758	AT1G33440	probable peptide/nitrate transporter	840237
247198_at	0.092313	0.00892	3.71	-2.80129	0.766	AT5G65290	LMBR1-like membrane protein	836654
259771_at	0.092327	0.00893	-3.71	-2.80211	-0.852	AT1G29470	putative methyltransferase PMT24	839823
257766_at	0.092333	0.00894	3.71	-2.80315	0.838	IAA2	auxin-responsive protein IAA2	821877
247357_at	0.092333	0.00894	3.71	-2.80348	0.79	AT5G63710	leucine-rich repeat protein kinase family protein	836491
255037_at	0.092341	0.00895	3.71	-2.80423	0.938	MYB6	transcription repressor MYB6	826530
258528_at	0.092526	0.00897	-3.71	-2.80703	-1.19	AT3G06770	polygalacturonase-like protein	819862
261521_at	0.092526	0.00898	-3.71	-2.80768	-0.955	SERK1	somatic embryogenesis receptor kinase 1	843513
263227_at	0.092845	0.00901	-3.7	-2.812	-0.812	AT1G30750	hypothetical protein	839955
264672_at	0.093038	0.00904	-3.7	-2.81488	-1.5	AT1G09750	aspartyl protease-like protein	837504
254860_at	0.093085	0.00905	-3.7	-2.81607	-0.758	SMO1-1	sterol-4alpha-methyl oxidase 1-1	826819
259320_at	0.093184	0.00906	-3.7	-2.81785	-1.02	WRKY58	WRKY DNA-binding protein 58	821213
265657_at	0.093391	0.00909	3.7	-2.82088	0.757	AT2G13840	polymerase/histidinol phosphatase-like protein	815867
249944_at	0.093775	0.00913	3.69	-2.82601	0.801	NAC089	membrane-tethered transcription factor ANAC089	832289
245688_at	0.093775	0.00914	-3.69	-2.82732	-1.32	AGP31	arabinogalactan protein 31	839723
247962_at	0.093775	0.00915	-3.69	-2.82776	-0.846	MKK6	mitogen-activated protein kinase kinase 6	835759
263594_at	0.093775	0.00915	-3.69	-2.82787	-1.06	PAP7	purple acid phosphatase 7	814719
253358_at	0.093866	0.00916	3.69	-2.82956	1.08	GAMMA-VPE	vacuolar-processing enzyme gamma	829431
264282_at	0.094003	0.00918	-3.69	-2.83176	-0.772	AT1G61840	cysteine/histidine-rich C1 domain-containing protein	842481
252958_at	0.094031	0.00919	3.69	-2.83273	1.52	MYB4	transcription repressor MYB4	830018
246042_at	0.094258	0.00922	3.68	-2.83595	0.763	AT5G19440	alcohol dehydrogenase-like protein	832064
257704_at	0.094478	0.00925	3.68	-2.83909	0.774	MYB67	myb domain protein 67	820454
253702_at	0.094638	0.00927	3.68	-2.84155	0.802	ACA10	calcium-transporting ATPase 10	829112
249327_at	0.094846	0.00929	-3.68	-2.84455	-0.832	CLC-A	chloride channel protein CLC-a	834090
251145_at	0.094947	0.00931	3.68	-2.84694	0.85	AT3G63500	PHD-finger TITANIA 2	825525
248085_at	0.094947	0.00931	-3.68	-2.84697	-0.861	SVL1	putative glycerophosphoryl diester phosphodiesterase 1	835641
262802_at	0.095356	0.00936	-3.67	-2.85221	-1.26	CDKB2;2	cyclin-dependent kinase B2-2	838687
263228_at	0.095409	0.00937	3.67	-2.85345	0.95	AT1G30700	FAD-binding Berberine family protein	839950
266978_at	0.095713	0.00941	-3.67	-2.85749	-1.31	AT2G39430	Disease resistance-responsive (dirigent-like protein) family protein	818528
248565_at	0.095963	0.00944	3.67	-2.86093	0.777	AT5G49710	hypothetical protein	835034
267538_at	0.095966	0.00944	3.67	-2.86161	0.857	AT2G41870	remorin-like protein	818787
252624_at	0.096222	0.00948	-3.66	-2.86628	-1.05	PSK3	Phytosulfokine 3 precursor	823603
262398_at	0.096222	0.00948	3.66	-2.86638	0.781	AT1G49350	pfkB-type carbohydrate kinase-like protein	841358
262303_at	0.096222	0.00949	3.66	-2.86665	0.935	HB18	homeobox-leucine zipper protein ATHB-18	843431
264024_at	0.096222	0.00949	3.66	-2.86705	1.17	AT2G21180	hypothetical protein	816653
258812_at	0.096222	0.0095	3.66	-2.86851	0.747	ECT1	CIPK1 interacting protein	819550
249469_at	0.096222	0.00951	-3.66	-2.86911	-0.817	AT5G39320	putative UDP-glucose 6-dehydrogenase 2	833928
247348_at	0.096222	0.00951	-3.66	-2.86915	-1.03	BGAL10	beta-galactosidase 10	836501
256415_at	0.096222	0.00951	3.66	-2.86957	1.04	AT3G11210	GDSL esterase/lipase	820291
260813_at	0.09634	0.00953	3.66	-2.87152	0.745	VIP1	VIRE2-interacting protein 1	840957
249215_at	0.096489	0.00955	3.66	-2.87381	0.824	DFR	dihydroflavonol-4-reductase	834291
251342_at	0.096502	0.00956	-3.66	-2.8746	-0.843	AT3G60690	SAUR-like auxin-responsive protein	825240
258277_at	0.096693	0.00958	3.65	-2.8775	0.906	PAD3	protein PHYTOALEXIN DEFICIENT 3	822298
250625_at	0.096693	0.00959	3.65	-2.87799	0.808	AT5G07340	calnexin2	830625
248007_at	0.096877	0.00961	-3.65	-2.88065	-0.783	AT5G56260	ribonuclease E inhibitor RraA/Dimethylmenaquinone methyltransferase	835725
266976_at	0.097149	0.00965	3.65	-2.88483	0.823	AT2G39410	alpha/beta-Hydrolases superfamily protein	818526
263679_at	0.097149	0.00965	-3.65	-2.88493	-0.982	AT1G59990	DEAD-box ATP-dependent RNA helicase 22	842293
247586_at	0.097162	0.00966	-3.65	-2.88571	-1.88	PIP2;4	putative aquaporin PIP2-4	836187
253610_at	0.097181	0.00966	-3.65	-2.88655	-1.06	VEL1	vernalization5/VIN3-like protein	829143
247957_at	0.097325	0.00968	3.64	-2.88877	0.777	ABI2	protein phosphatase 2C 77	835809
252713_at	0.097494	0.00971	-3.64	-2.89126	-0.77	CAM7	calmodulin 7	823492
260367_at	0.097506	0.00971	-3.64	-2.89202	-1.23	AT1G69760	hypothetical protein	843312
250617_at	0.097788	0.00975	3.64	-2.89574	0.748	ML4	MEI2-like protein 4	830620
252057_at	0.09812	0.00979	-3.64	-2.90027	-0.834	AT3G52480	hypothetical protein	824413
258617_at	0.09812	0.00979	-3.64	-2.90064	-0.781	AT3G03000	putative calcium-binding protein CML18	821161
259240_at	0.098551	0.00984	-3.63	-2.90595	-1.38	AT3G11590	hypothetical protein	820332
261448_at	0.098603	0.00985	-3.63	-2.90715	-0.834	AT1G21140	vacuolar iron transporter homolog 1	838710
265952_at	0.098693	0.00987	-3.63	-2.90875	-1.32	CPuORF52///AT2G37480	hypothetical protein///hypothetical protein	6240913///818325
254845_at	0.098779	0.00988	-3.63	-2.91035	-0.851	MVA1	Hydroxymethylglutaryl-CoA synthase	826788
260744_at	0.098779	0.00989	3.63	-2.91113	1.39	AT1G15010	hypothetical protein	838066
265759_at	0.098779	0.00989	-3.63	-2.91158	-0.768	AT2G13100	putative glycerol-3-phosphate transporter 5	815792
255075_at	0.099109	0.00993	3.62	-2.91577	1.36	AT4G09110	putative RING-H2 finger protein ATL35	826489
266461_at	0.099255	0.00995	-3.62	-2.91798	-0.822	GSTF8	glutathione S-transferase phi 8	819386
256962_at	0.099317	0.00996	-3.62	-2.91927	-0.871	AT3G13560	glucan endo-1,3-beta-glucosidase 4	820558
257333_at	0.099394	0.00998	3.62	-2.92073	0.87	cox1	cytochrome c oxidase subunit 1	814620
261399_at	0.099407	0.00999	-3.62	-2.92191	-0.964	AT1G79620	putative serine/threonine kinase	844301
255623_at	0.099407	0.00999	-3.62	-2.9225	-0.751	AT4G01310	50S ribosomal protein L5	827947
254550_at	0.099407	0.01	3.62	-2.92275	1.06	IRT1	Fe(2+) transport protein 1	827713
266752_at	0.099448	0.01	3.62	-2.92497	0.859	ABCB4	auxin efflux transmembrane transporter MDR4	819314
255087_at	0.099448	0.01	3.62	-2.92498	0.994	AT4G09340	SPla/RYanodine receptor (SPRY) domain-containing protein	826516
255578_at	0.099448	0.01	3.62	-2.9252	1.05	AT4G01450	nodulin MtN21-like transporter family protein	828176
249480_s_at	0.099448	0.01	-3.62	-2.9257	-0.796	AT5G39000///AT5G38990	putative receptor-like protein kinase///putative receptor-like protein kinase	833892///833891
255012_at	0.099466	0.01	-3.62	-2.92652	-0.751	AT4G10030	hydrolase, alpha/beta fold family protein	826594
257143_at	0.099566	0.0101	-3.61	-2.92865	-0.789	CYP705A20	cytochrome P450 705A20	821554
250872_at	0.099566	0.0101	-3.61	-2.92884	-0.831	IQD12	IQ-domain 12 protein	830275
246420_at	0.099809	0.0101	-3.61	-2.93207	-0.826	AT5G16870	peptidyl-tRNA hydrolase II (PTH2) family protein	831550
252222_at	0.099865	0.0101	-3.61	-2.9333	-0.825	AT3G49845	hypothetical protein	6240705
259737_at	0.100231	0.0101	-3.61	-2.93783	-0.788	LACS3	long-chain acyl-CoA synthetase	842748
255675_at	0.100423	0.0102	-3.61	-2.9405	-0.958	ATMYC1	transcription factor MYC1	827965
264316_at	0.100536	0.0102	-3.6	-2.94232	-0.787	ENT1	equilibrative nucleotide transporter 1	843369
246018_at	0.100649	0.0102	3.6	-2.94462	0.942	AT5G10695	hypothetical protein	830934
261593_at	0.100649	0.0102	-3.6	-2.94531	-0.744	AT1G33170	putative methyltransferase PMT18	840213
247879_at	0.100649	0.0102	-3.6	-2.94629	-0.737	AT5G57770	hypothetical protein	835885
246200_at	0.100649	0.0102	-3.6	-2.94644	-0.805	AT4G37240	hypothetical protein	829878
262281_at	0.100649	0.0102	3.6	-2.94663	0.853	AT1G68570	putative nitrite transporter	843186
249377_at	0.100671	0.0102	3.6	-2.94749	0.782	AT5G40690	hypothetical protein	834069
260090_at	0.100858	0.0103	-3.6	-2.9507	-1.21	scpl4	serine carboxypeptidase-like 4	843665
264561_at	0.100858	0.0103	-3.6	-2.95071	-1.01	UKL3	uridine kinase-like protein 3	842031
247914_at	0.100913	0.0103	3.6	-2.95278	1.35	XTH13	xyloglucan endotransglucosylase/hydrolase 13	835858
263289_at	0.100913	0.0103	-3.6	-2.95295	-0.757	UBQ1///AT2G36170	ubiquitin extension protein 1///60S ribosomal protein L40-1	824425///818189
245298_at	0.100913	0.0103	3.6	-2.95315	0.865	AT4G15010	mitochondrial substrate carrier family protein	827160
252549_at	0.100924	0.0103	3.6	-2.95388	0.988	CRK4	cysteine-rich receptor-like protein kinase 4	823729
247309_at	0.101312	0.0103	-3.59	-2.95873	-1.11	AT5G63940	protein kinase protein with adenine nucleotide alpha hydrolases-like domain	836515
255799_at	0.101312	0.0103	3.59	-2.95922	0.821	DET1	light-mediated development protein DET1	826609
246265_at	0.101411	0.0104	-3.59	-2.96088	-1.11	AT-IE	histidine biosynthesis bifunctional protein hisIE	840076
255568_at	0.101504	0.0104	-3.59	-2.96248	-1.21	WRKY22	WRKY transcription factor 22	827896
254402_at	0.101511	0.0104	-3.59	-2.96317	-0.772	AT4G21310	hypothetical protein	827879
259058_at	0.101629	0.0104	3.59	-2.96574	0.733	CYP89A9	cytochrome P450, family 87, subfamily A, polypeptide 9	821250
245979_at	0.101629	0.0104	-3.59	-2.96654	-0.845	EXO70C1	exocyst subunit exo70 family protein C1	831154
247361_at	0.101629	0.0104	-3.59	-2.96686	-0.76	AT5G63480	hypothetical protein	836467
264357_at	0.101629	0.0104	-3.59	-2.96698	-1.07	RRP4	ribosomal RNA processing protein 4	839521
250449_at	0.101629	0.0104	-3.59	-2.96748	-0.95	AT5G10830	methyltransferase	830950
247563_at	0.101984	0.0105	-3.58	-2.97226	-0.729	PDCB1	plasmodesmata callose-binding protein 1	836234
261069_at	0.101984	0.0105	-3.58	-2.97244	-0.85	RABA2b	RAB GTPase homolog A2B	837253
256759_at	0.102085	0.0105	3.58	-2.97411	0.742	AT3G25640	hypothetical protein	822151
250471_at	0.10221	0.0105	-3.58	-2.97603	-0.884	MIPS3	myo-inositol-1-phosphate synthase	830881
254512_at	0.10289	0.0106	-3.57	-2.98373	-1.54	AT4G20230	terpenoid synthase 9	827770
251396_at	0.102978	0.0106	-3.57	-2.98526	-0.944	AT3G60750	transketolase	825246
259839_at	0.103168	0.0106	-3.57	-2.98784	-0.958	AT1G52190	nitrate transporter 1.11	841649
256524_at	0.10334	0.0106	-3.57	-2.99023	-0.838	GSR2	glutamine synthetase	842935
247517_at	0.103393	0.0107	-3.57	-2.99138	-0.756	Tudor2	TUDOR-SN protein 2	836300
256360_at	0.103399	0.0107	-3.57	-2.99258	-0.88	AT1G66440	cysteine/histidine-rich C1 domain-containing protein	842962
265561_s_at	0.103399	0.0107	3.57	-2.99276	1.01	AT2G05510///GRP9	glycine-rich protein///glycine-rich protein 9	815100///815093
266905_at	0.103399	0.0107	-3.57	-2.99329	-0.793	AT2G34560	nucleoside triphosphatase CCP1	818020
256564_at	0.103399	0.0107	-3.57	-2.99389	-0.732	MES11	methyl esterase 11	822677
257338_s_at	0.103412	0.0107	3.57	-2.99463	0.791	nad5	NADH dehydrogenase subunit 5	3371313
248200_at	0.1035	0.0107	3.56	-2.99653	0.726	OMT1	caffeic acid/5-hydroxyferulic acid O-methyltransferase	835504
261514_at	0.1035	0.0107	-3.56	-2.99676	-0.819	AT1G71870	MATE efflux family protein	843518
259794_at	0.10361	0.0107	-3.56	-2.99851	-1.17	AT1G64330	myosin heavy chain-related protein	842739
249904_at	0.103646	0.0107	3.56	-2.99988	0.755	AT5G22700	F-box/FBD/LRR-repeat protein	832333
253994_at	0.103646	0.0107	3.56	-3.00009	1.25	ABI1	protein phosphatase 2C 56	828714
262558_at	0.103737	0.0108	-3.56	-3.002	-1.08	AT1G31335	hypothetical protein	840022
246409_at	0.103737	0.0108	3.56	-3.00225	0.813	AT1G57700	Protein kinase superfamily protein	842146
248670_at	0.103748	0.0108	-3.56	-3.00296	-0.938	AT5G48740	putative LRR receptor-like serine/threonine-protein kinase	834932
248120_at	0.103813	0.0108	3.56	-3.00424	0.983	AT5G54540	hypothetical protein	835542
250734_at	0.103917	0.0108	-3.56	-3.00591	-0.757	AT5G06270	hypothetical protein	830515
250053_at	0.104021	0.0108	3.56	-3.00798	0.843	AT5G17850	Sodium/calcium exchanger family protein	831653
260801_at	0.104021	0.0108	-3.56	-3.00819	-0.767	RIP2	ROP interactive partner 4	844179
248160_at	0.104058	0.0108	-3.55	-3.00918	-0.829	AT5G54470	B-box type zinc finger-containing protein	835535
259649_at	0.104128	0.0109	-3.55	-3.0105	-0.756	TAF7	TBP-associated factor 7	841975
262796_at	0.10428	0.0109	-3.55	-3.01329	-0.793	XCP2	xylem cysteine proteinase 2	838677
263957_at	0.10428	0.0109	-3.55	-3.01369	-0.751	AT2G35880	TPX2 (targeting protein for Xklp2)-like protein	818161
267412_at	0.10428	0.0109	-3.55	-3.01387	-0.786	VSR5	vacuolar-sorting receptor 5	818059
265419_at	0.104413	0.0109	-3.55	-3.01602	-0.824	AT2G20840	secretory carrier-associated membrane protein 1	816617
266561_at	0.104413	0.0109	3.55	-3.01644	0.789	AT2G23960	class I glutamine amidotransferase-like superfamily protein	816929
258919_at	0.104571	0.0109	-3.55	-3.01913	-1.18	LGO	cyclin-dependent protein kinase inhibitor SMR1	820217
252605_s_at	0.104571	0.0109	-3.55	-3.01961	-0.992	AT3G45080///AT3G45070	cytosolic sulfotransferase 6///sulfotransferase 5	823643///823642
266334_at	0.104571	0.011	-3.55	-3.02024	-0.802	AT2G32380	putative transmembrane protein	817799
259445_at	0.104571	0.011	3.55	-3.02062	0.971	GA2OX6	gibberellin 2-oxidase 6	839508
257144_at	0.104571	0.011	-3.55	-3.02174	-1.16	G6PD5	glucose-6-phosphate dehydrogenase 5	822349
266236_at	0.104571	0.011	3.54	-3.02254	0.779	GSTZ2	putative glutathione S-transferase zeta-class 2	814769
255310_at	0.104571	0.011	-3.54	-3.02256	-0.769	ALN	allantoinase	825836
267507_at	0.104571	0.011	-3.54	-3.02318	-1.07	AT2G45710	40S ribosomal protein S27-1	819179
262871_at	0.104571	0.011	-3.54	-3.02352	-2.32	AT1G65010	flower development-related protein	842809
267153_at	0.104571	0.011	-3.54	-3.02406	-0.744	GSTF9	glutathione S-transferase PHI 9	817636
246790_at	0.104725	0.011	3.54	-3.02623	1.27	ALY1	protein ALWAYS EARLY 1	832823
254280_at	0.104811	0.011	-3.54	-3.028	-1.2	SMO1-2	sterol C4-methyl oxidase 1-2	828374
252361_at	0.104811	0.011	-3.54	-3.0283	-0.741	AT3G48490	hypothetical protein	824008
246613_at	0.10483	0.011	-3.54	-3.02961	-0.798	CAC2	biotin carboxylase subunit CAC2	833497
258099_at	0.10483	0.0111	3.54	-3.02992	1.07	AT3G23540	alpha/beta-Hydrolases superfamily protein	821933
266403_at	0.10483	0.0111	-3.54	-3.03029	-1.61	AT2G38600	HAD superfamily, subfamily IIIB acid phosphatase	818442
266479_at	0.104898	0.0111	3.54	-3.03158	0.727	LSH3	hypothetical protein	817672
248703_at	0.104912	0.0111	-3.54	-3.03232	-1.32	AT5G48430	aspartyl protease family protein	834898
256627_at	0.105044	0.0111	3.54	-3.03479	0.721	AT3G19970	hypothetical protein	821535
257299_at	0.105044	0.0111	-3.54	-3.03485	-0.971	AT3G28050	nodulin MtN21-like transporter UMAMIT41	822429
252238_at	0.105063	0.0111	-3.54	-3.03577	-0.747	AT3G49960	peroxidase 35	824158
266256_at	0.105063	0.0111	-3.53	-3.03624	-1.05	AT2G27710	60S acidic ribosomal protein P2-2	817317
252602_at	0.105249	0.0111	3.53	-3.03871	0.832	AT3G45040	putative dolichol kinase	823639
245399_at	0.105263	0.0112	-3.53	-3.03952	-0.869	TIP2;2	tonoplast intrinsic protein 2;2	827446
264619_at	0.105263	0.0112	3.53	-3.04062	0.761	AT2G17760	aspartyl protease family protein	816285
245544_at	0.105263	0.0112	3.53	-3.04064	0.743	AT4G15270	glucosyltransferase-related protein	827193
246145_at	0.105281	0.0112	3.53	-3.04142	0.767	AT5G19880	peroxidase	832110
254178_at	0.105482	0.0112	3.53	-3.04405	0.937	AT4G23880	hypothetical protein	828487
250794_at	0.105599	0.0112	3.53	-3.04582	0.862	AT5G05270	Chalcone-flavanone isomerase family protein	830409
260118_s_at	0.105702	0.0112	-3.53	-3.04803	-0.756	AT1G33940///RUK	hypothetical protein///protein kinase family protein with ARM repeat domain	840291///831988
262912_at	0.105702	0.0112	3.53	-3.04834	0.962	AT1G59740	probable peptide/nitrate transporter	842267
263467_at	0.105702	0.0112	-3.53	-3.04864	-0.845	AT2G31730	basic helix-loop-helix domain-containing protein	817730
246325_at	0.105704	0.0113	3.52	-3.04982	0.755	ABA3	molybdenum cofactor sulfurase	838224
250930_at	0.105704	0.0113	3.52	-3.05031	0.745	P58IPK	mamallian P58IPK-like protein	831917
251285_at	0.105704	0.0113	-3.52	-3.05044	-0.754	AT3G61770	Acid phosphatase/vanadium-dependent haloperoxidase-related protein	825350
261464_at	0.10577	0.0113	-3.52	-3.05193	-1.05	AT1G07730///AT1G07740	dirigent protein 25///pentatricopeptide repeat-containing protein	2745746///837288
252387_at	0.10577	0.0113	3.52	-3.05228	0.884	AT3G47800	putative aldose 1-epimerase	823934
245385_at	0.105773	0.0113	3.52	-3.05301	1.43	AT4G14020	Rapid alkalinization factor (RALF) family protein	827038
246099_at	0.105773	0.0113	3.52	-3.05349	0.75	BCB	blue-copper-binding protein	832145
265246_at	0.106057	0.0113	-3.52	-3.05694	-0.816	ATPMEPCRD	putative pectinesterase/ pectinerase inhibitor 16	818907
260492_at	0.106095	0.0113	3.52	-3.05812	0.815	PGAZAT	polygalacturonase ADPG2	818785
247474_at	0.106095	0.0114	-3.52	-3.0585	-0.727	AT5G62280	hypothetical protein	836349
262200_at	0.106102	0.0114	-3.52	-3.05923	-0.795	AT2G01070	lung seven transmembrane receptor-like protein	814637
258110_at	0.106102	0.0114	3.52	-3.0608	1.22	CYP72A7	cytochrome P450, family 72, subfamily A, polypeptide 7	820689
251415_at	0.106102	0.0114	-3.52	-3.06089	-0.758	AT3G60380	hypothetical protein	825209
264909_at	0.106102	0.0114	-3.52	-3.06092	-0.804	AT2G17300	hypothetical protein	816236
245428_at	0.106248	0.0114	3.51	-3.06298	0.742	GATA26	GATA transcription factor 26	827474
261509_at	0.106257	0.0114	-3.51	-3.06405	-0.78	AT1G71740	hypothetical protein	843504
256522_at	0.106257	0.0114	3.51	-3.06423	0.916	CMPG1	ubiquitin-protein ligase CMPG1	842931
250194_at	0.106372	0.0114	-3.51	-3.06597	-0.9	AT5G14550	core-2/I-branching beta-1,6-N-acetylglucosaminyltransferase family protein	831306
259149_at	0.106426	0.0114	3.51	-3.06711	0.853	PAL4	phenylalanine ammonia-lyase 4	820196
257526_s_at	0.106537	0.0115	-3.51	-3.06908	-0.845	AT3G09340///AT3G09330	transmembrane amino acid transporter-like protein///transmembrane amino acid transporter-like protein	820090///820089
264790_at	0.106537	0.0115	-3.51	-3.06939	-0.748	HK1	histidine kinase 1	816291
252886_at	0.106642	0.0115	-3.51	-3.07102	-0.897	CESA2	cellulose synthase A catalytic subunit 2 [UDP-forming]	830090
255702_at	0.106684	0.0115	-3.51	-3.07208	-0.804	XSP1	xylem serine proteinase 1	827949
250866_at	0.106684	0.0115	3.51	-3.07261	0.84	AT5G03905	Iron-sulfur assembly protein IscA-like 2	830270
265957_at	0.106692	0.0115	-3.51	-3.075	-0.746	AT2G37300	hypothetical protein	818307
260427_at	0.106692	0.0115	-3.51	-3.07516	-0.796	AT1G72430	SAUR-like auxin-responsive protein family	843575
265279_at	0.106692	0.0115	-3.51	-3.07533	-0.872	AT2G28460	Cysteine/Histidine-rich C1 domain family protein	817394
250359_at	0.106692	0.0115	3.51	-3.07561	0.727	AT5G11350	DNAse I-like superfamily protein	831006
263691_at	0.106692	0.0115	-3.5	-3.07648	-0.908	AT1G26880	60S ribosomal protein L34-1	838331
250375_at	0.106692	0.0116	-3.5	-3.07734	-0.75	AT5G11540	L-gulono-1,4-lactone (L-GulL) oxidase 3	831026
253289_at	0.106692	0.0116	3.5	-3.07744	0.862	AT4G34320	hypothetical protein	829582
261806_at	0.106692	0.0116	-3.5	-3.07761	-0.716	RFNR2	ferredoxin--NADP reductase, root isozyme 2	839930
262120_at	0.106692	0.0116	-3.5	-3.07793	-1.13	GSTF4	glutathione S-transferase F4	838240
255665_at	0.106845	0.0116	3.5	-3.08003	0.729	CCT	transcriptional regulator MED12-like protein	827954
266110_at	0.106919	0.0116	-3.5	-3.08163	-0.858	IDD4	indeterminate(ID)-domain 4 protein	814739
246827_at	0.106919	0.0116	-3.5	-3.08218	-1.31	AT5G26330	plastocyanin-like domain-containing protein / putative mavicyanin	832702
253156_at	0.106919	0.0116	-3.5	-3.08252	-0.947	AT4G35730	Regulator of Vps4 activity in the MVB pathway protein	829726
260536_at	0.106919	0.0116	3.5	-3.0831	0.735	ETFQO	electron-transfer flavoprotein--ubiquinone oxidoreductase	818941
249895_at	0.107018	0.0116	3.5	-3.08467	1.15	FAR1	fatty acyl-CoA reductase 1	832311
264424_at	0.107187	0.0117	-3.5	-3.08731	-0.716	AT1G61740	Sulfite exporter TauE/SafE family protein	842471
252611_at	0.107187	0.0117	-3.5	-3.0875	-0.885	LAS1	lanosterol synthase 1	823649
264188_at	0.107401	0.0117	-3.49	-3.09021	-0.755	GAMMA-H2AX	gamma histone variant H2AX	841910
253203_at	0.107456	0.0117	-3.49	-3.09134	-0.926	ADC2	arginine decarboxylase 2	829623
256833_at	0.107632	0.0117	3.49	-3.09385	1.29	AT3G22910	putative calcium-transporting ATPase 13	821863
261924_at	0.107632	0.0117	-3.49	-3.09423	-0.935	AT1G22550	putative peptide/nitrate transporter	838861
261187_at	0.107734	0.0118	-3.49	-3.09582	-0.823	AT1G32860	glucan endo-1,3-beta-glucosidase 11	840180
251899_at	0.107736	0.0118	-3.49	-3.09642	-0.751	AT3G54400	aspartyl protease family protein	824606
259226_at	0.10776	0.0118	3.49	-3.09723	0.803	AT3G07700	ABC1 kinase	819961
250279_at	0.107773	0.0118	3.49	-3.09793	1	AT5G13200	GRAM domain family protein	831159
266464_at	0.107906	0.0118	3.49	-3.09982	0.742	MRP4	ABC transporter C family member 4	819392
259662_at	0.107941	0.0118	3.49	-3.10075	0.727	HUB2	E3 ubiquitin-protein ligase HUB2	841968
263472_at	0.108164	0.0118	3.48	-3.10369	0.876	CNX2	cofactor of nitrate reductase and xanthine dehydrogenase 2	817754
267553_s_at	0.108164	0.0118	-3.48	-3.10423	-0.93	AT2G32650///PTAC18	RmlC-like cupins superfamily protein///plastid transcriptionally active 18	817825///817777
249406_at	0.108164	0.0119	3.48	-3.10467	0.821	AT5G40210	nodulin MtN21 /EamA-like transporter family protein	834019
254641_at	0.108166	0.0119	-3.48	-3.10573	-0.85	RABA1d	RAB GTPase homolog A1D	827614
258851_at	0.108166	0.0119	-3.48	-3.10602	-0.845	GSTF11	glutathione S-transferase F11	821227
261481_at	0.108166	0.0119	-3.48	-3.10641	-0.732	AT1G14260	RING-variant domain-containing protein	837987
255735_at	0.108222	0.0119	-3.48	-3.10754	-0.808	AT1G25520	putative transmembrane protein	839138
250597_at	0.10844	0.0119	-3.48	-3.11025	-0.89	NAC080	NAC domain containing protein 80	830661
264895_at	0.108568	0.0119	-3.48	-3.11309	-0.942	AT1G23100	GroES-like protein	838918
250248_at	0.108568	0.012	3.48	-3.1134	1.21	ZIF1	zinc induced facilitator 1 proetin	831219
262098_at	0.108568	0.012	3.48	-3.11356	0.79	NF-YC2	nuclear transcription factor Y subunit C-2	842070
250892_at	0.108568	0.012	-3.48	-3.1138	-0.886	ATCSLA09	glucomannan 4-beta-mannosyltransferase 9	831734
250068_at	0.108939	0.012	-3.47	-3.11801	-0.785	AT5G17960	cysteine/histidine-rich C1 domain-containing protein	831663
253228_at	0.109232	0.012	3.47	-3.12145	1.25	AT4G34630	hypothetical protein	829615
260284_at	0.109249	0.012	-3.47	-3.12218	-1.06	AT1G80380	D-glycerate 3-kinase	844378
250667_at	0.109284	0.0121	-3.47	-3.12347	-0.935	AT5G07090	40S ribosomal protein S4-2	830600
257820_at	0.109284	0.0121	-3.47	-3.124	-0.861	FKBP15-1	peptidyl-prolyl cis-trans isomerase FKBP15-1	822115
249586_at	0.109284	0.0121	3.47	-3.12423	0.745	AT5G37840	hypothetical protein	833762
258764_at	0.109356	0.0121	-3.47	-3.1255	-0.718	AT3G10720	pectinesterase 25	820241
259081_at	0.10938	0.0121	3.47	-3.12648	0.772	NHX2	K+/H+ exchanger	819665
259750_at	0.10938	0.0121	3.47	-3.12695	0.714	AT1G71130	ethylene-responsive transcription factor ERF070	843453
255628_at	0.10938	0.0121	3.47	-3.12744	1.02	GIF3	GRF1-interacting factor 3	827995
259806_at	0.10955	0.0121	-3.47	-3.12979	-0.824	AT1G47900	hypothetical protein	841207
256076_at	0.10955	0.0121	-3.46	-3.13076	-0.719	AT1G18060	hypothetical protein	838386
265570_at	0.10955	0.0121	-3.46	-3.13105	-1.16	AT2G28310	hypothetical protein	817377
252533_at	0.10955	0.0122	3.46	-3.13137	0.818	AT3G46110	hypothetical protein	823754
253205_at	0.109638	0.0122	-3.46	-3.13418	-0.716	CAP1	cyclase associated protein 1	829600
260238_at	0.109638	0.0122	-3.46	-3.13442	-0.934	HVA22A	HVA22-like protein A	843793
264593_at	0.109638	0.0122	-3.46	-3.13478	-0.783	ARAC1	Rac-like GTP-binding protein ARAC1	816290
255535_at	0.109638	0.0122	-3.46	-3.1349	-0.866	AT4G01790	ribosomal protein L7Ae/L30e/S12e/Gadd45 family protein	827957
252993_at	0.109638	0.0122	3.46	-3.13505	0.779	AT4G38540	FAD/NAD(P)-binding oxidoreductase family protein	830011
267171_at	0.109849	0.0122	3.46	-3.13856	0.713	DOF2.4	Dof zinc finger protein DOF2.4	818336
249358_at	0.109849	0.0122	-3.46	-3.13862	-0.721	AT5G40510	Sucrase/ferredoxin-like family protein	834049
264205_at	0.109849	0.0122	-3.46	-3.13917	-0.713	AT1G22790	hypothetical protein	838885
252745_at	0.109849	0.0122	3.46	-3.13936	0.733	AT3G43230	RING/FYVE/PHD zinc finger-containing protein	823398
262171_at	0.109857	0.0123	3.46	-3.14001	0.717	TIFY10B	protein TIFY 10B	843834
250663_at	0.109857	0.0123	-3.46	-3.14056	-0.847	PRA1.B6	PRA1 family protein B6	830602
266130_at	0.110061	0.0123	3.46	-3.14311	0.955	AT2G44980	SNF2 and helicase domain-containing protein	819106
260594_at	0.110074	0.0123	-3.45	-3.14428	-0.728	AT1G55880	pyridoxal-5'-phosphate-dependent enzyme family protein	842038
257643_at	0.110074	0.0123	3.45	-3.14528	0.81	EDF3	ethylene response DNA binding factor 3	822164
245219_at	0.110074	0.0123	3.45	-3.14565	1	AT1G59124///AT1G58807	putative disease resistance protein///putative disease resistance protein RDL5	842232///842225
252906_at	0.110074	0.0123	3.45	-3.1459	0.755	GGT1	gamma-glutamyl transpeptidase 1	830118
248558_at	0.110074	0.0123	3.45	-3.14655	0.831	AT5G49990	xanthine/uracil permease family protein	835063
253627_at	0.110074	0.0123	-3.45	-3.1466	-0.942	AT4G30650	putative low temperature and salt responsive protein	829188
247231_at	0.110083	0.0123	3.45	-3.14725	0.816	MYB53	myb domain protein 53	836648
264288_at	0.110178	0.0124	-3.45	-3.14873	-0.709	AT1G62045	hypothetical protein	842500
248434_at	0.110415	0.0124	3.45	-3.15227	0.765	AT5G51440	heat shock protein 23.5	835218
251109_at	0.110415	0.0124	-3.45	-3.15266	-0.724	FER1	ferretin 1	831720
255658_at	0.110415	0.0124	-3.45	-3.15282	-0.994	AT4G00770	hypothetical protein	828010
263252_at	0.110415	0.0124	3.45	-3.15326	0.99	STH	B-box zinc finger protein STH	817696
266425_at	0.110522	0.0124	-3.45	-3.15523	-0.703	SSL1	strictosidine synthase-like 1	818729
257205_at	0.110522	0.0124	3.45	-3.15581	0.932	UGT88A1	UDP-glucosyl transferase 88A1	820900
258601_at	0.110522	0.0124	-3.45	-3.15612	-0.865	AT3G02760	histidyl-tRNA synthetase	820930
249340_at	0.110522	0.0124	-3.45	-3.15652	-1.13	AT5G41140	Myosin heavy chain-related protein	834116
247746_at	0.110557	0.0125	-3.45	-3.15764	-0.972	UCP2	uncoupling protein 2	836014
255483_at	0.110557	0.0125	-3.44	-3.15798	-0.85	XT2	UDP-xylosyltransferase 2	827940
250254_at	0.110622	0.0125	-3.44	-3.15917	-0.744	SMT1	cycloartenol-c-24-methyltransferase	831216
261006_at	0.110864	0.0125	3.44	-3.16205	1.08	AT1G26410	FAD-binding and BBE domain-containing protein	839183
257251_at	0.110929	0.0125	-3.44	-3.16323	-0.71	PMP	putative type 1 membrane protein	822002
262314_at	0.111	0.0125	3.44	-3.16447	1.29	AT1G70810	Calcium-dependent lipid-binding (CaLB domain) family protein	843418
247301_at	0.111136	0.0126	-3.44	-3.16656	-0.844	TOP3A	topoisomerase 3alpha	836513
246403_at	0.111136	0.0126	-3.44	-3.16697	-1.46	AT1G57590	pectinacetylesterase family protein	842135
255290_at	0.111136	0.0126	-3.44	-3.16744	-0.727	ATPC1	ATP synthase gamma chain 1	825797
263180_at	0.11116	0.0126	-3.44	-3.16879	-1.04	URH2	inosine nucleoside hydrolase	837068
256125_at	0.11116	0.0126	-3.44	-3.1697	-1.57	ATLP-1	Thaumatin-like protein	838405
248283_at	0.11116	0.0126	-3.44	-3.16978	-0.804	PKP-BETA1	plastidial pyruvate kinase 2	835369
247441_at	0.11116	0.0126	-3.44	-3.17048	-0.993	AT5G62710	leucine-rich repeat protein kinase-like protein	836392
265102_at	0.11116	0.0126	-3.44	-3.17049	-0.803	AT1G30870	peroxidase 7	839971
256246_at	0.11116	0.0126	-3.44	-3.171	-0.959	ALDH22A1	aldehyde dehydrogenase 22A1	819849
261330_at	0.111197	0.0126	-3.43	-3.17191	-0.722	MCM2	minichromosome maintenance protein 2	841056
251281_at	0.11126	0.0126	-3.43	-3.17306	-1.75	AGP20	arabinogalactan protein 20	825337
264729_at	0.112059	0.0127	3.43	-3.18125	0.722	AT1G22990	heavy-metal-associated domain-containing protein	838907
245176_at	0.112541	0.0128	-3.42	-3.18637	-0.76	AT2G47440	tetratricopeptide repeat-containing protein	819357
261076_at	0.112601	0.0128	-3.42	-3.18748	-1.05	SMO2-1	sterol 4-alpha-methyl-oxidase	837254
258287_at	0.112834	0.0128	3.42	-3.19028	0.787	SULTR3;4	putative sulfate transporter 3;4	820844
249640_at	0.112834	0.0129	-3.42	-3.19079	-0.817	CAT3	cationic amino acid transporter 3	833664
264020_at	0.11294	0.0129	-3.42	-3.19235	-0.778	AT2G21160	translocon-associated protein subunit alpha	816651
246777_at	0.113002	0.0129	3.42	-3.19348	0.71	CNI1	E3 ubiquitin-protein ligase ATL31	832801
258676_at	0.11302	0.0129	-3.42	-3.19518	-0.786	AT3G08600	hypothetical protein	820007
262407_at	0.11302	0.0129	3.42	-3.19525	0.809	AT1G34630	hypothetical protein	840367
248322_at	0.11302	0.0129	3.42	-3.1953	2.09	AT5G52760	copper transport family protein	835353
255360_at	0.113042	0.0129	3.42	-3.19606	0.815	AT4G03960	atypical dual-specificity phosphatase 4	825706
252302_at	0.113068	0.0129	-3.42	-3.19697	-1.19	AT3G49190	O-acyltransferase (WSD1-like) family protein	824080
262047_at	0.113068	0.0129	3.42	-3.1974	0.798	AT1G80160	GLYOXYLASE I 7	844356
247478_at	0.113101	0.0129	-3.42	-3.19845	-0.701	AT5G62360	plant invertase/pectin methylesterase inhibitor superfamily protein	836357
256289_s_at	0.113101	0.013	3.41	-3.19921	1.02	SCPL15///scpl14	serine carboxypeptidase-like 15///serine carboxypeptidase-like 14	820404///820403
246445_at	0.113101	0.013	-3.41	-3.1994	-1.29	AT5G17630	nucleotide/sugar transporter family protein	831629
267012_at	0.113101	0.013	-3.41	-3.20037	-0.84	PLP6	PATATIN-like protein 6	818507
245301_at	0.113101	0.013	-3.41	-3.20046	-0.866	FPS2	farnesyl diphosphate synthase 2	827430
248164_at	0.113318	0.013	3.41	-3.20379	0.722	PBP1	pinoid-binding protein 1	835537
248335_at	0.113318	0.013	3.41	-3.2047	0.75	AT5G52450	MATE efflux family protein	835321
266776_at	0.113318	0.013	3.41	-3.20477	0.729	AT2G29070	ubiquitin fusion degradation UFD1-like protein	817455
250370_at	0.113318	0.013	-3.41	-3.2048	-0.694	AT5G11430	SPOC domain / transcription elongation factor S-II protein	831014
266452_at	0.113318	0.013	3.41	-3.20603	0.706	AT2G43320	S-adenosyl-L-methionine-dependent methyltransferase-like protein	818933
261120_at	0.113318	0.013	3.41	-3.20619	0.793	BLH3	BEL1-like homeodomain 3	843877
253654_at	0.113318	0.013	-3.41	-3.20632	-0.858	AT4G30060	core-2/I-branching beta-1,6-N-acetylglucosaminyltransferase family protein	829129
262931_at	0.113323	0.013	-3.41	-3.20692	-1.18	AT1G65700	Small nuclear ribonucleoprotein family protein	842881
263986_at	0.113408	0.0131	3.41	-3.20886	0.72	CSY3	citrate synthase 3	818879
249979_s_at	0.113408	0.0131	-3.41	-3.20893	-0.801	AT5G18890///AT5G18860	Inosine-uridine preferring nucleoside hydrolase family protein///nucleoside hydrolase 3	832007///832004
250444_at	0.113408	0.0131	-3.41	-3.20935	-0.696	AT5G10560	putative beta-D-xylosidase 6	830921
262135_at	0.113643	0.0131	3.4	-3.21257	1.04	RAP2.4	ethylene-responsive transcription factor RAP2-4	844143
254075_at	0.113643	0.0131	-3.4	-3.21273	-0.998	CBF2	dehydration-responsive element-binding protein 1C	828651
250028_at	0.113643	0.0131	3.4	-3.21319	0.849	AT5G18130	hypothetical protein	831931
254125_at	0.113691	0.0131	-3.4	-3.21418	-0.908	TAR2	tryptophan aminotransferase related 2	828569
252560_at	0.113793	0.0132	-3.4	-3.21568	-1.67	HTB11	histone HTB11	823746
248814_at	0.113874	0.0132	-3.4	-3.21723	-1.16	AT5G46910	transcription factor jumonji (jmj) family protein / zinc finger (C5HC2 type) family protein	834736
257824_at	0.113874	0.0132	-3.4	-3.21752	-0.827	AT3G25290	auxin-responsive family protein	822123
256276_at	0.113896	0.0132	3.4	-3.21827	0.783	RGTB2	RAB geranylgeranyl transferase beta subunit 2	820381
262884_at	0.113904	0.0132	-3.4	-3.22019	-0.877	CP5	membrane related protein CP5	842780
250125_at	0.113904	0.0132	-3.4	-3.2204	-0.726	CAC1	chloroplastic acetylcoenzyme A carboxylase 1	831500
251610_at	0.113904	0.0132	-3.4	-3.2205	-1.39	AT3G57930	hypothetical protein	824962
251336_at	0.113904	0.0132	3.4	-3.22051	0.797	BAP1	BON association protein 1	825291
254370_at	0.11419	0.0133	3.4	-3.22403	0.697	ATML1	homeobox-leucine zipper protein MERISTEM L1	828263
252911_at	0.11419	0.0133	-3.4	-3.22483	-0.765	CYP96A12	cytochrome P450, family 96, subfamily A, polypeptide 12	830105
255978_at	0.11419	0.0133	-3.4	-3.2253	-0.691	AT1G34010	hypothetical protein	840298
262594_at	0.11419	0.0133	-3.4	-3.22535	-0.827	AT1G15250	60S ribosomal protein L37-1	838092
264777_at	0.114268	0.0133	3.39	-3.22719	0.946	THA1	threonine aldolase	837385
253920_at	0.114268	0.0133	-3.39	-3.22761	-1.27	HTA2	histone H2A 2	828831
252615_at	0.114268	0.0133	-3.39	-3.22769	-0.691	AT3G45230	arabinoxylan pectin	823659
247409_at	0.114326	0.0133	-3.39	-3.22877	-0.779	FOLB2	Dihydroneopterin aldolase/epimerase	836418
250628_at	0.114364	0.0133	3.39	-3.2299	0.708	AT5G07380	hypothetical protein	830629
259927_at	0.114364	0.0133	3.39	-3.23019	0.796	JAC1	J-domain protein required for chloroplast accumulation response 1	843847
251103_at	0.114771	0.0134	-3.39	-3.23452	-0.801	AT5G01700	putative protein phosphatase 2C 65	831695
265258_at	0.114857	0.0134	-3.39	-3.23586	-0.769	AT2G20390	hypothetical protein	816558
251302_at	0.115029	0.0134	-3.39	-3.23899	-0.748	NGA2	B3 domain-containing transcription factor NGA2	825370
257701_at	0.115029	0.0135	-3.39	-3.23939	-0.879	AT3G12710	putative 3-methyladenine glycosylase I	820453
266981_at	0.115029	0.0135	-3.38	-3.23964	-1.31	RPL23AA	60S ribosomal protein L23a-1	818531
250483_at	0.115029	0.0135	3.38	-3.23973	0.714	MES5	methyl esterase 5	830894
266735_at	0.115029	0.0135	-3.38	-3.24013	-0.877	AT2G46930	pectinacetylesterase-like protein	819307
258541_at	0.115071	0.0135	-3.38	-3.24149	-0.724	AT3G07000	cysteine/histidine-rich C1 domain-containing protein	819885
261747_at	0.115071	0.0135	-3.38	-3.24184	-1.01	AT1G08350	endomembrane protein 70	837355
265994_at	0.115071	0.0135	-3.38	-3.24212	-0.923	AT2G24170	Endomembrane protein 70 family protein	816951
252643_at	0.11509	0.0135	-3.38	-3.24284	-0.714	AT3G44590	60S acidic ribosomal protein P2-4	823584
267490_at	0.115216	0.0135	3.38	-3.24454	0.745	AT2G19130	G-type lectin S-receptor-like serine/threonine-protein kinase	816430
266967_at	0.11525	0.0135	-3.38	-3.24539	-0.692	AT2G39530	hypothetical protein	818538
258931_at	0.115346	0.0135	3.38	-3.24681	0.773	DML2	putative DNA glycosylase	820162
250950_at	0.115359	0.0136	-3.38	-3.24811	-1.1	EXO70A1///AT4	exocyst subunit exo70 family protein A1///hypothetical protein	831809///831795
249759_at	0.115359	0.0136	3.38	-3.24811	1.47	YSL2	metal-nicotianamine transporter YSL2	832509
261819_at	0.115359	0.0136	3.38	-3.24853	0.772	AT1G11410	G-type lectin S-receptor-like serine/threonine-protein kinase	837683
265175_at	0.115433	0.0136	-3.38	-3.24975	-1.26	CSLA03	putative mannan synthase 3	838956
256428_at	0.115451	0.0136	3.38	-3.25045	0.714	RLP35	receptor like protein 35	820279
266167_at	0.1155	0.0136	3.38	-3.25143	0.767	YLS5	protease I (pfpI)-like protein YLS5	818470
[truncated: 14,966 more rows]

## Sheet: Table S2
Table S2. GO analysis of DEGs between Cd treatment and control.
_MEMBER_down	_MEMBER_up	_LogP_down	_LogP_up	GO	_PATTERN_	_RANK_	GiniIndex	#GeneInGO	#GeneInGOAndHitList	#GeneInHitList	#TotalGeneInLibrary	%InGO	Category	CategoryID	Description	Enrichment	GeneID	Hits	Log(q-value)	LogP	PARENT_GO	STDV %InGO	Z-score	EvidenceCutoff	GROUP_ID	FirstInGroupByEnrichment	FirstInGroupByLogP	BestLogPInGroup	BestEnrichmentInGroup	URL
1	0	-25.2205	0	GO:0071554	M10	1	0	538	77	676	18982	11.3905	GO Biological Processes	19	cell wall organization or biogenesis	4.01887	814838|815021|815247|816395|816604|816765|817037|817280|817444|817922|818130|818183|818230|818259|818386|818412|818962|819197|820322|820328|820651|820947|821672|821955|822485|823634|824624|826365|826590|827195|828083|828129|828940|829006|829151|829152|830154|830378|830551|830836|830847|831233|831402|831430|831596|831736|831809|831914|832093|832358|833473|834426|834436|834564|834800|835731|836170|…	EXPA15|FLA7|XTH4|XTH21|EXPB1|CYP79B3|EXT6|CASP3|EXPA6|GALS1|FEI2|CASP1|AT2G36570|XTH32|IRX12|TBL34|AT2G43600|ROPGEF4|AT3G11490|CASP2|PME3|CTL2|MSR1|XTH16|AT3G28550|XTH31|HRGP1|AT4G08160|GXM2|ATCSLB05|RHS13|RGXT1|EXPB3|XTH26|XTH18|XTH19|CYP79B2|AT5G04960|AT5G06630|AT5G09760|CESA5|XTH5|UGD3|AT5G15740|UGP2|EXPA9|EXO70A1|FLA11|AT5G19730|F8H|EXT13|CESA4|FLA13|AT5G45280|PME5|EXPA14|FLA12|MUM2|AT1G05310…	-21.242	-25.2205	19_GO:0009987 cellular process	1.22191	13.6504	0	1	1	1	-25.2205	8.77496
1	0	-14.489	0	GO:0071555	M10	1	0	282	42	676	18982	6.21302	GO Biological Processes	19	cell wall organization	4.18211	814838|816395|816604|816765|817037|817280|817444|818130|818183|819197|820322|820328|820651|821672|822485|824624|828129|828940|830154|830378|830551|830836|831402|831430|831596|831736|832093|833473|834426|834564|834800|835731|836500|837030|837813|838578|838608|841820|842135|842601|843288|843408	EXPA15|XTH21|EXPB1|CYP79B3|EXT6|CASP3|EXPA6|FEI2|CASP1|ROPGEF4|AT3G11490|CASP2|PME3|MSR1|AT3G28550|HRGP1|RGXT1|EXPB3|CYP79B2|AT5G04960|AT5G06630|AT5G09760|UGD3|AT5G15740|UGP2|EXPA9|AT5G19730|EXT13|CESA4|AT5G45280|PME5|EXPA14|MUM2|AT1G05310|EXPA7|AT1G19900|EXPA11|PME2|AT1G57590|EXPA18|EXPA1|GH9B1	-10.9876	-14.489	19_GO:0071840 cellular component organization or biogenesis	0.92843	10.3456	0	1	0	0	-25.2205	8.77496
1	0	-13.1158	0	GO:0071669	M10	1	0	295	41	676	18982	6.06509	GO Biological Processes	19	plant-type cell wall organization or biogenesis	3.90263	814838|815021|816604|817037|817444|818130|818230|818386|819197|820322|821672|822485|824624|826590|827195|828083|828129|828940|830378|830551|830847|831402|831430|831736|831809|831914|833473|834426|834436|835731|836170|836500|837813|838608|839384|839467|840976|842601|843134|843288|843886	EXPA15|FLA7|EXPB1|EXT6|EXPA6|FEI2|AT2G36570|IRX12|ROPGEF4|AT3G11490|MSR1|AT3G28550|HRGP1|GXM2|ATCSLB05|RHS13|RGXT1|EXPB3|AT5G04960|AT5G06630|CESA5|UGD3|AT5G15740|EXPA9|EXO70A1|FLA11|EXT13|CESA4|FLA13|EXPA14|FLA12|MUM2|EXPA7|EXPA11|FLA9|CSLD5|TED6|EXPA18|MAP70-1|EXPA1|WAT1	-9.83625	-13.1158	19_GO:0009987 cellular process	0.918034	9.65537	0	1	0	0	-25.2205	8.77496
1	0	-12.1077	0	GO:0045229	M10	1	0	330	42	676	18982	6.21302	GO Biological Processes	19	external encapsulating structure organization	3.5738	814838|816395|816604|816765|817037|817280|817444|818130|818183|819197|820322|820328|820651|821672|822485|824624|828129|828940|830154|830378|830551|830836|831402|831430|831596|831736|832093|833473|834426|834564|834800|835731|836500|837030|837813|838578|838608|841820|842135|842601|843288|843408	EXPA15|XTH21|EXPB1|CYP79B3|EXT6|CASP3|EXPA6|FEI2|CASP1|ROPGEF4|AT3G11490|CASP2|PME3|MSR1|AT3G28550|HRGP1|RGXT1|EXPB3|CYP79B2|AT5G04960|AT5G06630|AT5G09760|UGD3|AT5G15740|UGP2|EXPA9|AT5G19730|EXT13|CESA4|AT5G45280|PME5|EXPA14|MUM2|AT1G05310|EXPA7|AT1G19900|EXPA11|PME2|AT1G57590|EXPA18|EXPA1|GH9B1	-9.20841	-12.1077	19_GO:0071840 cellular component organization or biogenesis	0.92843	9.0637	0	1	0	0	-25.2205	8.77496
1	0	-10.6681	0	GO:0042545	M10	1	0	174	28	676	18982	4.14201	GO Biological Processes	19	cell wall modification	4.5186	814838|816395|816604|816765|817280|817444|818183|820328|820651|828940|830154|830378|830836|831596|831736|832093|834426|834800|835731|836500|837030|837813|838578|838608|841820|842601|843288|843408	EXPA15|XTH21|EXPB1|CYP79B3|CASP3|EXPA6|CASP1|CASP2|PME3|EXPB3|CYP79B2|AT5G04960|AT5G09760|UGP2|EXPA9|AT5G19730|CESA4|PME5|EXPA14|MUM2|AT1G05310|EXPA7|AT1G19900|EXPA11|PME2|EXPA18|EXPA1|GH9B1	-7.89367	-10.6681	19_GO:0071840 cellular component organization or biogenesis	0.766384	8.96003	0	1	0	0	-25.2205	8.77496
1	0	-8.76818	0	GO:0009664	M10	1	0	157	24	676	18982	3.5503	GO Biological Processes	19	plant-type cell wall organization	4.29247	814838|816604|817037|817444|818130|819197|820322|821672|822485|824624|828129|828940|830378|830551|831402|831430|831736|833473|835731|836500|837813|838608|842601|843288	EXPA15|EXPB1|EXT6|EXPA6|FEI2|ROPGEF4|AT3G11490|MSR1|AT3G28550|HRGP1|RGXT1|EXPB3|AT5G04960|AT5G06630|UGD3|AT5G15740|EXPA9|EXT13|EXPA14|MUM2|EXPA7|EXPA11|EXPA18|EXPA1	-6.28104	-8.76818	19_GO:0071840 cellular component organization or biogenesis	0.71172	7.96049	0	1	0	0	-25.2205	8.77496
1	0	-6.3491	0	GO:0009828	M10	1	0	37	10	676	18982	1.47929	GO Biological Processes	19	plant-type cell wall loosening	7.58916	814838|816604|817444|828940|831736|835731|837813|838608|842601|843288	EXPA15|EXPB1|EXPA6|EXPB3|EXPA9|EXPA14|EXPA7|EXPA11|EXPA18|EXPA1	-4.19667	-6.3491	19_GO:0071840 cellular component organization or biogenesis	0.46432	7.70938	0	1	0	0	-25.2205	8.77496
1	0	-5.78165	0	GO:0016049	M10	1	0	481	39	676	18982	5.76923	GO Biological Processes	19	cell growth	2.27675	814838|815247|816495|816585|816604|817444|818130|819197|821089|821943|822420|823513|824229|827195|828083|828390|828940|829139|829790|831411|831736|831809|832650|835205|835731|835755|836187|837095|837813|838608|839627|842601|842651|843288|843408|843546|843886|843911|843917	EXPA15|XTH4|PRF1|SUR1|EXPB1|EXPA6|FEI2|ROPGEF4|AT3G01730|IPT7|KLCR2|AT3G43960|DWF4|ATCSLB05|RHS13|FZR2|EXPB3|VLN4|ROT3|LNG1|EXPA9|EXO70A1|tny|AT5G51310|EXPA14|AGP14|PIP2;4|POM1|EXPA7|EXPA11|RIC2|EXPA18|RHS8|EXPA1|GH9B1|PATL1|WAT1|TUB1|ARAC5	-3.71747	-5.78165	19_GO:0040007 growth	0.896772	5.45024	0	1	0	0	-25.2205	8.77496
1	0	-5.73058	0	GO:0060560	M10	1	0	393	34	676	18982	5.02959	GO Biological Processes	19	developmental growth involved in morphogenesis	2.4293	814838|815247|816495|816604|817444|818130|819197|821089|821943|822420|823513|824229|827195|828083|828940|829139|829790|831411|831736|831809|835205|835731|835755|836187|837813|838608|839627|842601|842651|843288|843546|843886|843911|843917	EXPA15|XTH4|PRF1|EXPB1|EXPA6|FEI2|ROPGEF4|AT3G01730|IPT7|KLCR2|AT3G43960|DWF4|ATCSLB05|RHS13|EXPB3|VLN4|ROT3|LNG1|EXPA9|EXO70A1|AT5G51310|EXPA14|AGP14|PIP2;4|EXPA7|EXPA11|RIC2|EXPA18|RHS8|EXPA1|PATL1|WAT1|TUB1|ARAC5	-3.6815	-5.73058	19_GO:0040007 growth	0.840595	5.5021	0	1	0	0	-25.2205	8.77496
1	0	-4.98018	0	GO:0009827	M10	1	0	62	11	676	18982	1.62722	GO Biological Processes	19	plant-type cell wall modification	4.98191	814838|816604|817444|828940|831736|835731|836500|837813|838608|842601|843288	EXPA15|EXPB1|EXPA6|EXPB3|EXPA9|EXPA14|MUM2|EXPA7|EXPA11|EXPA18|EXPA1	-3.02699	-4.98018	19_GO:0071840 cellular component organization or biogenesis	0.486617	6.03481	0	1	0	0	-25.2205	8.77496
1	0	-4.38956	0	GO:0040007	M10	1	0	653	44	676	18982	6.50888	GO Biological Processes	19	growth	1.89206	814838|815247|816495|816585|816604|817444|817958|818130|819197|821089|821943|822420|823513|824229|827195|828083|828390|828940|829139|829164|829790|831411|831736|831809|832650|835205|835241|835731|835755|836187|836815|837095|837813|837932|838608|839627|842601|842651|843288|843408|843546|843886|843911|843917	EXPA15|XTH4|PRF1|SUR1|EXPB1|EXPA6|HB-3|FEI2|ROPGEF4|AT3G01730|IPT7|KLCR2|AT3G43960|DWF4|ATCSLB05|RHS13|FZR2|EXPB3|VLN4|AT4G30410|ROT3|LNG1|EXPA9|EXO70A1|tny|AT5G51310|AT5G51670|EXPA14|AGP14|PIP2;4|AT5G66815|POM1|EXPA7|CYP78A5|EXPA11|RIC2|EXPA18|RHS8|EXPA1|GH9B1|PATL1|WAT1|TUB1|ARAC5	-2.56028	-4.38956	19_GO:0040007 growth	0.948778	4.45776	0	1	0	0	-25.2205	8.77496
1	0	-4.04179	0	GO:0048589	M10	1	0	533	37	676	18982	5.47337	GO Biological Processes	19	developmental growth	1.94926	814838|815247|816495|816604|817444|817958|818130|819197|821089|821943|822420|823513|824229|827195|828083|828940|829139|829790|831411|831736|831809|835205|835731|835755|836187|836815|837813|837932|838608|839627|842601|842651|843288|843546|843886|843911|843917	EXPA15|XTH4|PRF1|EXPB1|EXPA6|HB-3|FEI2|ROPGEF4|AT3G01730|IPT7|KLCR2|AT3G43960|DWF4|ATCSLB05|RHS13|EXPB3|VLN4|ROT3|LNG1|EXPA9|EXO70A1|AT5G51310|EXPA14|AGP14|PIP2;4|AT5G66815|EXPA7|CYP78A5|EXPA11|RIC2|EXPA18|RHS8|EXPA1|PATL1|WAT1|TUB1|ARAC5	-2.2834	-4.04179	19_GO:0040007 growth	0.874845	4.27168	0	1	0	0	-25.2205	8.77496
1	0	-3.75017	0	GO:0006949	M10	1	0	16	5	676	18982	0.739645	GO Biological Processes	19	syncytium formation	8.77496	814838|816604|817444|828940|843288	EXPA15|EXPB1|EXPA6|EXPB3|EXPA1	-2.04119	-3.75017	19_GO:0032502 developmental process	0.329554	5.9787	0	1	0	0	-25.2205	8.77496
1	0	-3.11058	0	GO:0009826	M10	1	0	349	25	676	18982	3.69822	GO Biological Processes	19	unidimensional cell growth	2.01145	814838|815247|816495|816604|817444|818130|821943|822420|824229|828083|828940|829790|831411|831736|831809|835731|837813|838608|839627|842601|843288|843546|843886|843911|843917	EXPA15|XTH4|PRF1|EXPB1|EXPA6|FEI2|IPT7|KLCR2|DWF4|RHS13|EXPB3|ROT3|LNG1|EXPA9|EXO70A1|EXPA14|EXPA7|EXPA11|RIC2|EXPA18|EXPA1|PATL1|WAT1|TUB1|ARAC5	-1.52477	-3.11058	19_GO:0040007 growth	0.725839	3.66482	0	1	0	0	-25.2205	8.77496
1	1	-6.9008	-10.1831	GO:0071456	M11	2	0	239	57	1259	18982	4.5274	GO Biological Processes	19	cellular response to hypoxia	3.59578	816085|816103|816859|817197|817780|818708|819923|820165|821112|821303|822041|822341|823393|824745|824807|827834|827896|828511|828854|829151|829444|829495|830520|831173|831364|832137|832206|832524|832750|833550|833986|834210|834502|834570|835828|835924|836103|836833|837890|838017|838066|839180|839183|839265|840201|840977|842031|842139|842612|842923|843192|843568|843621|843685|843993|843998|844047	MEE14|HB1|AT2G23270|PLA2A|AT2G32210|AT2G41090|AT3G07350|AT3G10040|LBD41|AT3G03270|MBF1C|AT3G27220|SUS4|AT3G55790|WRKY70|AT4G20860|WRKY22|AT4G24110|AT4G27450|XTH18|AT4G33070|AT4G33560|NHL3|PBS3|AT5G15120|SPX1|SUS1|DMR6|CBP60G|AT5G35735|AT5G39890|AT5G42050|AT5G44730|CYP707A3|CYP81F2|AT5G58120|RHL41|AT5G66985|HRS1|AT1G14550|AT1G15010|AT1G26380|AT1G26410|ATAF1|AT1G33055|FTM1|UKL3|AT1G57630|PP2-A11|AT…	-13.5651	-16.9939	19_GO:0050896 response to stimulus	0.585937	10.7634	0	2	1	1	-16.9939	3.59578
1	1	-6.88723	-10.1622	GO:0036293	M11	2	0	270	61	1259	18982	4.84512	GO Biological Processes	19	response to decreased oxygen levels	3.4063	816085|816103|816859|817197|817780|818002|818708|819923|820165|820322|821112|821303|822041|822341|823393|824745|824807|827834|827896|828511|828854|829151|829444|829495|830520|831173|831364|831748|832137|832206|832524|832582|832750|833550|833986|834210|834502|834570|835828|835924|836103|836833|837890|838017|838066|839180|839183|839265|840201|840977|842031|842139|842612|842923|843192|843568|843621|…	MEE14|HB1|AT2G23270|PLA2A|AT2G32210|NIP2;1|AT2G41090|AT3G07350|AT3G10040|AT3G11490|LBD41|AT3G03270|MBF1C|AT3G27220|SUS4|AT3G55790|WRKY70|AT4G20860|WRKY22|AT4G24110|AT4G27450|XTH18|AT4G33070|AT4G33560|NHL3|PBS3|AT5G15120|CTR1|SPX1|SUS1|DMR6|CIPK25|CBP60G|AT5G35735|AT5G39890|AT5G42050|AT5G44730|CYP707A3|CYP81F2|AT5G58120|RHL41|AT5G66985|HRS1|AT1G14550|AT1G15010|AT1G26380|AT1G26410|ATAF1|AT1G33055|F…	-13.5651	-16.9193	19_GO:0050896 response to stimulus	0.605138	10.6139	0	2	0	0	-16.9939	3.59578
1	1	-6.85264	-10.1201	GO:0070482	M11	2	0	271	61	1259	18982	4.84512	GO Biological Processes	19	response to oxygen levels	3.39373	816085|816103|816859|817197|817780|818002|818708|819923|820165|820322|821112|821303|822041|822341|823393|824745|824807|827834|827896|828511|828854|829151|829444|829495|830520|831173|831364|831748|832137|832206|832524|832582|832750|833550|833986|834210|834502|834570|835828|835924|836103|836833|837890|838017|838066|839180|839183|839265|840201|840977|842031|842139|842612|842923|843192|843568|843621|…	MEE14|HB1|AT2G23270|PLA2A|AT2G32210|NIP2;1|AT2G41090|AT3G07350|AT3G10040|AT3G11490|LBD41|AT3G03270|MBF1C|AT3G27220|SUS4|AT3G55790|WRKY70|AT4G20860|WRKY22|AT4G24110|AT4G27450|XTH18|AT4G33070|AT4G33560|NHL3|PBS3|AT5G15120|CTR1|SPX1|SUS1|DMR6|CIPK25|CBP60G|AT5G35735|AT5G39890|AT5G42050|AT5G44730|CYP707A3|CYP81F2|AT5G58120|RHL41|AT5G66985|HRS1|AT1G14550|AT1G15010|AT1G26380|AT1G26410|ATAF1|AT1G33055|F…	-13.5651	-16.8366	19_GO:0050896 response to stimulus	0.605138	10.5783	0	2	0	0	-16.9939	3.59578
1	1	-6.78966	-10.0473	GO:0036294	M11	2	0	242	57	1259	18982	4.5274	GO Biological Processes	19	cellular response to decreased oxygen levels	3.5512	816085|816103|816859|817197|817780|818708|819923|820165|821112|821303|822041|822341|823393|824745|824807|827834|827896|828511|828854|829151|829444|829495|830520|831173|831364|832137|832206|832524|832750|833550|833986|834210|834502|834570|835828|835924|836103|836833|837890|838017|838066|839180|839183|839265|840201|840977|842031|842139|842612|842923|843192|843568|843621|843685|843993|843998|844047	MEE14|HB1|AT2G23270|PLA2A|AT2G32210|AT2G41090|AT3G07350|AT3G10040|LBD41|AT3G03270|MBF1C|AT3G27220|SUS4|AT3G55790|WRKY70|AT4G20860|WRKY22|AT4G24110|AT4G27450|XTH18|AT4G33070|AT4G33560|NHL3|PBS3|AT5G15120|SPX1|SUS1|DMR6|CBP60G|AT5G35735|AT5G39890|AT5G42050|AT5G44730|CYP707A3|CYP81F2|AT5G58120|RHL41|AT5G66985|HRS1|AT1G14550|AT1G15010|AT1G26380|AT1G26410|ATAF1|AT1G33055|FTM1|UKL3|AT1G57630|PP2-A11|AT…	-13.5651	-16.7267	19_GO:0050896 response to stimulus	0.585937	10.6456	0	2	0	0	-16.9939	3.59578
1	1	-6.78966	-10.0473	GO:0071453	M11	2	0	242	57	1259	18982	4.5274	GO Biological Processes	19	cellular response to oxygen levels	3.5512	816085|816103|816859|817197|817780|818708|819923|820165|821112|821303|822041|822341|823393|824745|824807|827834|827896|828511|828854|829151|829444|829495|830520|831173|831364|832137|832206|832524|832750|833550|833986|834210|834502|834570|835828|835924|836103|836833|837890|838017|838066|839180|839183|839265|840201|840977|842031|842139|842612|842923|843192|843568|843621|843685|843993|843998|844047	MEE14|HB1|AT2G23270|PLA2A|AT2G32210|AT2G41090|AT3G07350|AT3G10040|LBD41|AT3G03270|MBF1C|AT3G27220|SUS4|AT3G55790|WRKY70|AT4G20860|WRKY22|AT4G24110|AT4G27450|XTH18|AT4G33070|AT4G33560|NHL3|PBS3|AT5G15120|SPX1|SUS1|DMR6|CBP60G|AT5G35735|AT5G39890|AT5G42050|AT5G44730|CYP707A3|CYP81F2|AT5G58120|RHL41|AT5G66985|HRS1|AT1G14550|AT1G15010|AT1G26380|AT1G26410|ATAF1|AT1G33055|FTM1|UKL3|AT1G57630|PP2-A11|AT…	-13.5651	-16.7267	19_GO:0050896 response to stimulus	0.585937	10.6456	0	2	0	0	-16.9939	3.59578
1	1	-6.5234	-10.3758	GO:0001666	M11	2	0	265	60	1259	18982	4.76569	GO Biological Processes	19	response to hypoxia	3.41367	816085|816103|816859|817197|817780|818002|818708|819923|820165|821112|821303|822041|822341|823393|824745|824807|827834|827896|828511|828854|829151|829444|829495|830520|831173|831364|831748|832137|832206|832524|832582|832750|833550|833986|834210|834502|834570|835828|835924|836103|836833|837890|838017|838066|839180|839183|839265|840201|840977|842031|842139|842612|842923|843192|843568|843621|843685|…	MEE14|HB1|AT2G23270|PLA2A|AT2G32210|NIP2;1|AT2G41090|AT3G07350|AT3G10040|LBD41|AT3G03270|MBF1C|AT3G27220|SUS4|AT3G55790|WRKY70|AT4G20860|WRKY22|AT4G24110|AT4G27450|XTH18|AT4G33070|AT4G33560|NHL3|PBS3|AT5G15120|CTR1|SPX1|SUS1|DMR6|CIPK25|CBP60G|AT5G35735|AT5G39890|AT5G42050|AT5G44730|CYP707A3|CYP81F2|AT5G58120|RHL41|AT5G66985|HRS1|AT1G14550|AT1G15010|AT1G26380|AT1G26410|ATAF1|AT1G33055|FTM1|UKL3|A…	-13.5651	-16.6985	19_GO:0050896 response to stimulus	0.600408	10.546	0	2	0	0	-16.9939	3.59578
1	1	-9.90766	-5.36113	GO:0020037	M11	2	0	370	70	1259	18982	5.55997	GO Molecular Functions	21	heme binding	2.85241	816055|816103|816328|816415|816751|816765|816952|817054|817212|817242|817435|817626|818012|818374|818490|818826|819277|820216|820689|820690|820697|821135|822222|822223|822232|822234|824229|824463|826448|826731|826842|827011|827196|828707|828781|828885|829661|829779|829790|829795|829891|829897|830128|830154|830416|830561|830562|830580|832302|833954|834223|834570|835828|836532|836771|836876|837712|…	NIR1|HB1|AT2G18150|AT2G18980|PLAT2|CYP79B3|CYP71B6|CYP82F1|BAS1|CYP705A8|CYP710A4|CYP71A12|CYP710A2|SOUL-1|AT2G39040|CYP712A1|CB5-C|HB2|CYP72A7|CYP72A8|CYP72A15|DOX1|CYP71B23|CYP71B3|CYP71B26|CYP71B34|DWF4|CYP76G1|AT4G08780|AT4G11290|CYP706A7|CYP83A1|CYP702A2|AT4G26010|ATS1|CYP709B3|CAT2|FAH1|ROT3|AT4G36430|CYP81D8|CYP91A2|PLAT1|CYP79B2|PRX52|PA2|AT5G06730|CYP93D1|RHS18|AT5G39580|PER64|CYP707A3|C…	-11.9189	-14.9943		0.645805	9.59061	0	3	1	1	-14.9943	2.92499
1	1	-9.10845	-4.85935	GO:0046906	M11	2	0	393	70	1259	18982	5.55997	GO Molecular Functions	21	tetrapyrrole binding	2.68548	816055|816103|816328|816415|816751|816765|816952|817054|817212|817242|817435|817626|818012|818374|818490|818826|819277|820216|820689|820690|820697|821135|822222|822223|822232|822234|824229|824463|826448|826731|826842|827011|827196|828707|828781|828885|829661|829779|829790|829795|829891|829897|830128|830154|830416|830561|830562|830580|832302|833954|834223|834570|835828|836532|836771|836876|837712|…	NIR1|HB1|AT2G18150|AT2G18980|PLAT2|CYP79B3|CYP71B6|CYP82F1|BAS1|CYP705A8|CYP710A4|CYP71A12|CYP710A2|SOUL-1|AT2G39040|CYP712A1|CB5-C|HB2|CYP72A7|CYP72A8|CYP72A15|DOX1|CYP71B23|CYP71B3|CYP71B26|CYP71B34|DWF4|CYP76G1|AT4G08780|AT4G11290|CYP706A7|CYP83A1|CYP702A2|AT4G26010|ATS1|CYP709B3|CAT2|FAH1|ROT3|AT4G36430|CYP81D8|CYP91A2|PLAT1|CYP79B2|PRX52|PA2|AT5G06730|CYP93D1|RHS18|AT5G39580|PER64|CYP707A3|C…	-10.6393	-13.6178		0.645805	8.99902	0	3	0	0	-14.9943	2.92499
1	0	-5.30156	0	GO:0016705	M10	1	0	393	33	676	18982	4.88166	GO Molecular Functions	21	oxidoreductase activity, acting on paired donors, with incorporation or reduction of molecular oxygen	2.35785	816765|817054|817212|817242|817435|818012|818826|822232|822234|824229|824463|825331|826842|827011|827196|828374|828885|829779|829790|830154|830441|830580|834570|837121|837254|837712|837865|837932|838125|838211|839474|840977|843031	CYP79B3|CYP82F1|BAS1|CYP705A8|CYP710A4|CYP710A2|CYP712A1|CYP71B26|CYP71B34|DWF4|CYP76G1|SLD1|CYP706A7|CYP83A1|CYP702A2|SMO1-2|CYP709B3|FAH1|ROT3|CYP79B2|FAD8|CYP93D1|CYP707A3|AT1G06120|SMO2-1|CYP51G1|CYP71B2|CYP78A5|GA3OX1|CYP79F1|YUC3|FTM1|CYP735A2	-3.30078	-5.30156		0.828786	5.22706	0	3	0	0	-14.9943	2.92499
1	0	-5.26096	0	GO:0005506	M10	1	0	324	29	676	18982	4.28994	GO Molecular Functions	21	iron ion binding	2.51332	814719|816765|817054|817212|817242|817435|818012|818826|822232|822234|824229|824463|826842|827011|827196|828374|828885|829779|829790|830154|830580|834570|837254|837712|837865|837932|837990|838211|843031	PAP7|CYP79B3|CYP82F1|BAS1|CYP705A8|CYP710A4|CYP710A2|CYP712A1|CYP71B26|CYP71B34|DWF4|CYP76G1|CYP706A7|CYP83A1|CYP702A2|SMO1-2|CYP709B3|FAH1|ROT3|CYP79B2|CYP93D1|CYP707A3|SMO2-1|CYP51G1|CYP71B2|CYP78A5|SBH2|CYP79F1|CYP735A2	-3.26923	-5.26096		0.779347	5.27968	0	3	0	0	-14.9943	2.92499
1	0	-4.49823	0	GO:0004497	M10	1	0	216	21	676	18982	3.10651	GO Molecular Functions	21	monooxygenase activity	2.72999	816765|817212|817242|818826|822232|822234|824229|827011|827196|828374|828885|829779|829790|830154|830580|834570|837254|837712|838211|839474|843031	CYP79B3|BAS1|CYP705A8|CYP712A1|CYP71B26|CYP71B34|DWF4|CYP83A1|CYP702A2|SMO1-2|CYP709B3|FAH1|ROT3|CYP79B2|CYP93D1|CYP707A3|SMO2-1|CYP51G1|CYP79F1|YUC3|CYP735A2	-2.65006	-4.49823		0.667283	4.91383	0	3	0	0	-14.9943	2.92499
1	0	-3.70836	0	GO:0016709	M10	1	0	144	15	676	18982	2.21893	GO Molecular Functions	21	oxidoreductase activity, acting on paired donors, with incorporation or reduction of molecular oxygen, NAD(P)H as one donor, and incorporation of one atom of oxygen	2.92499	816765|817242|818826|822232|822234|827011|828374|829790|830154|830580|834570|837254|837712|838211|839474	CYP79B3|CYP705A8|CYP712A1|CYP71B26|CYP71B34|CYP83A1|SMO1-2|ROT3|CYP79B2|CYP93D1|CYP707A3|SMO2-1|CYP51G1|CYP79F1|YUC3	-2.01089	-3.70836		0.566534	4.45582	0	3	0	0	-14.9943	2.92499
1	1	-7.40379	-7.42585	GO:0019748	M11	2	0	366	69	1259	18982	5.48054	GO Biological Processes	19	secondary metabolic process	2.84239	816585|816765|817083|817495|817876|818386|818902|818912|819053|820083|820404|820947|821508|821938|824238|825068|825184|825451|826811|826975|827011|829521|829779|829897|829931|830018|830153|830154|830416|831174|831887|832365|832366|832944|834943|835028|835828|836124|836210|836368|836690|836771|837095|838211|838240|838288|838290|838440|838870|840102|841202|841805|842261|842720|842880|843126|843161|…	SUR1|CYP79B3|AT2G25450|GSTU4|PKT3|IRX12|NAC042|IPMI2|BGLU28|GSTU8|SCPL15|CTL2|BCAT4|RFR1|UGT72E1|IPMI1|DIN2|ATGSTF13|BAT5|IIL1|CYP83A1|CER4|FAH1|CYP91A2|ANT|MYB4|AKN2|CYP79B2|PRX52|Rap2.6L|LAC11|MAM1|IMS2|BGLU24|ATSDI1|XIP1|CYP81F2|LAC17|MYB34|GSTU9|bHLH093|AT5G66390|POM1|CYP79F1|GSTF4|GSTU24|GSTU26|SOT17|MYB3|PRR1|ATE2F2|GSTU28|GSTU16|DIR5|AT1G65690|CCOAMT|MYB62|GSTU12|scpl3|scpl4|MKK9|SOT18|SOT…	-11.6826	-14.7068	19_GO:0008152 metabolic process	0.641445	9.48601	0	4	1	1	-14.7068	17.0921
1	0	-14.5514	0	ath00966	M10	1	0	23	14	676	18982	2.07101	KEGG Pathway	24	Glucosinolate biosynthesis	17.0921	816585|816765|818912|821508|825068|826975|827011|830154|832365|832366|838211|838440|843749|843750	SUR1|CYP79B3|IPMI2|BCAT4|IPMI1|IIL1|CYP83A1|CYP79B2|MAM1|IMS2|CYP79F1|SOT17|SOT18|SOT16	-10.9876	-14.5514		0.547738	14.839	0	4	0	0	-14.7068	17.0921
1	0	-12.1921	0	GO:0016144	M10	1	0	50	17	676	18982	2.51479	GO Biological Processes	19	S-glycoside biosynthetic process	9.54716	816585|816765|817083|818912|821508|825068|826811|826975|827011|830153|832365|832366|836210|838211|838440|843749|843750	SUR1|CYP79B3|AT2G25450|IPMI2|BCAT4|IPMI1|BAT5|IIL1|CYP83A1|AKN2|MAM1|IMS2|MYB34|CYP79F1|SOT17|SOT18|SOT16	-9.25504	-12.1921	19_GO:0008152 metabolic process	0.602209	11.6291	0	4	0	0	-14.7068	17.0921
1	0	-12.1921	0	GO:0019758	M10	1	0	50	17	676	18982	2.51479	GO Biological Processes	19	glycosinolate biosynthetic process	9.54716	816585|816765|817083|818912|821508|825068|826811|826975|827011|830153|832365|832366|836210|838211|838440|843749|843750	SUR1|CYP79B3|AT2G25450|IPMI2|BCAT4|IPMI1|BAT5|IIL1|CYP83A1|AKN2|MAM1|IMS2|MYB34|CYP79F1|SOT17|SOT18|SOT16	-9.25504	-12.1921	19_GO:0008152 metabolic process	0.602209	11.6291	0	4	0	0	-14.7068	17.0921
1	0	-12.1921	0	GO:0019761	M10	1	0	50	17	676	18982	2.51479	GO Biological Processes	19	glucosinolate biosynthetic process	9.54716	816585|816765|817083|818912|821508|825068|826811|826975|827011|830153|832365|832366|836210|838211|838440|843749|843750	SUR1|CYP79B3|AT2G25450|IPMI2|BCAT4|IPMI1|BAT5|IIL1|CYP83A1|AKN2|MAM1|IMS2|MYB34|CYP79F1|SOT17|SOT18|SOT16	-9.25504	-12.1921	19_GO:0008152 metabolic process	0.602209	11.6291	0	4	0	0	-14.7068	17.0921
1	1	-9.70708	-2.03808	GO:0044550	M11	2	0	178	39	1259	18982	3.0977	GO Biological Processes	19	secondary metabolite biosynthetic process	3.3034	816585|816765|817083|818386|818902|818912|820947|821508|825068|826811|826975|827011|829521|829779|830018|830153|830154|830416|831887|832365|832366|834943|835028|835828|836124|836210|836771|837095|838211|838440|838870|840102|842720|843126|843685|843749|843750|844259|844421	SUR1|CYP79B3|AT2G25450|IRX12|NAC042|IPMI2|CTL2|BCAT4|IPMI1|BAT5|IIL1|CYP83A1|CER4|FAH1|MYB4|AKN2|CYP79B2|PRX52|LAC11|MAM1|IMS2|ATSDI1|XIP1|CYP81F2|LAC17|MYB34|AT5G66390|POM1|CYP79F1|SOT17|MYB3|PRR1|DIR5|CCOAMT|MKK9|SOT18|SOT16|MYB63|CCR2	-7.70949	-10.6088	19_GO:0008152 metabolic process	0.488285	8.2292	0	4	0	0	-14.7068	17.0921
1	0	-9.32654	0	GO:1901659	M10	1	0	92	19	676	18982	2.81065	GO Biological Processes	19	glycosyl compound biosynthetic process	5.79911	816585|816765|817083|818912|821508|825068|826811|826975|827011|830153|832365|832366|836210|836451|838211|838440|842031|843749|843750	SUR1|CYP79B3|AT2G25450|IPMI2|BCAT4|IPMI1|BAT5|IIL1|CYP83A1|AKN2|MAM1|IMS2|MYB34|NDPK2|CYP79F1|SOT17|UKL3|SOT18|SOT16	-6.7952	-9.32654	19_GO:0008152 metabolic process	0.635681	8.86695	0	4	0	0	-14.7068	17.0921
1	1	-2.45671	-5.85009	GO:0006790	M11	2	0	369	54	1259	18982	4.28912	GO Biological Processes	19	sulfur compound metabolic process	2.2064	816585|816765|817083|817495|818902|818912|819053|819562|820083|821508|822181|825068|825184|826811|826975|827011|829256|829521|829897|829931|830153|830154|830788|831174|832365|832366|832691|832944|834943|835567|835828|836210|836368|836520|836521|838211|838288|838290|838440|840543|841202|841805|842043|842261|842774|843107|843328|843685|843749|843750|843799|844169|844173|844376	SUR1|CYP79B3|AT2G25450|GSTU4|NAC042|IPMI2|BGLU28|NAC047|GSTU8|BCAT4|LTA2|IPMI1|DIN2|BAT5|IIL1|CYP83A1|AT4G31290|CER4|CYP91A2|ANT|AKN2|CYP79B2|AT5G09290|Rap2.6L|MAM1|IMS2|AT5G26220|BGLU24|ATSDI1|THI1|CYP81F2|MYB34|GSTU9|AT5G63990|SAL2|CYP79F1|GSTU24|GSTU26|SOT17|SHM7|ATE2F2|GSTU28|SERAT2;1|GSTU16|MGL|SUFE2|GSTU12|MKK9|SOT18|SOT16|GSTU10|GSTU22|GSTU20|AT1G80360	-4.92727	-7.47441	19_GO:0008152 metabolic process	0.571021	6.23733	0	4	0	0	-14.7068	17.0921
1	0	-6.44225	0	GO:0016143	M10	1	0	123	26	1259	18982	2.06513	GO Biological Processes	19	S-glycoside metabolic process	3.18702	816585|816765|817083|818912|819053|821508|825068|825184|826811|826975|827011|829897|829931|830153|831174|832365|832366|832944|834943|835828|836210|838211|838440|841202|843749|843750	SUR1|CYP79B3|AT2G25450|IPMI2|BGLU28|BCAT4|IPMI1|DIN2|BAT5|IIL1|CYP83A1|CYP91A2|ANT|AKN2|Rap2.6L|MAM1|IMS2|BGLU24|ATSDI1|CYP81F2|MYB34|CYP79F1|SOT17|ATE2F2|SOT18|SOT16	-4.51617	-6.96319	19_GO:0008152 metabolic process	0.400802	6.48559	0	4	0	0	-14.7068	17.0921
1	0	-6.44225	0	GO:0019757	M10	1	0	123	26	1259	18982	2.06513	GO Biological Processes	19	glycosinolate metabolic process	3.18702	816585|816765|817083|818912|819053|821508|825068|825184|826811|826975|827011|829897|829931|830153|831174|832365|832366|832944|834943|835828|836210|838211|838440|841202|843749|843750	SUR1|CYP79B3|AT2G25450|IPMI2|BGLU28|BCAT4|IPMI1|DIN2|BAT5|IIL1|CYP83A1|CYP91A2|ANT|AKN2|Rap2.6L|MAM1|IMS2|BGLU24|ATSDI1|CYP81F2|MYB34|CYP79F1|SOT17|ATE2F2|SOT18|SOT16	-4.51617	-6.96319	19_GO:0008152 metabolic process	0.400802	6.48559	0	4	0	0	-14.7068	17.0921
1	0	-6.44225	0	GO:0019760	M10	1	0	123	26	1259	18982	2.06513	GO Biological Processes	19	glucosinolate metabolic process	3.18702	816585|816765|817083|818912|819053|821508|825068|825184|826811|826975|827011|829897|829931|830153|831174|832365|832366|832944|834943|835828|836210|838211|838440|841202|843749|843750	SUR1|CYP79B3|AT2G25450|IPMI2|BGLU28|BCAT4|IPMI1|DIN2|BAT5|IIL1|CYP83A1|CYP91A2|ANT|AKN2|Rap2.6L|MAM1|IMS2|BGLU24|ATSDI1|CYP81F2|MYB34|CYP79F1|SOT17|ATE2F2|SOT18|SOT16	-4.51617	-6.96319	19_GO:0008152 metabolic process	0.400802	6.48559	0	4	0	0	-14.7068	17.0921
1	0	-6.85106	0	ath01210	M10	1	0	70	14	676	18982	2.07101	KEGG Pathway	24	2-Oxocarboxylic acid metabolism	5.61598	816585|816765|817666|826975|827011|829737|830154|831255|832365|832366|838211|840006|842579|843750	SUR1|CYP79B3|AT2G31100|IIL1|CYP83A1|ACO1|CYP79B2|CARAB-AK-LYS|MAM1|IMS2|CYP79F1|IMD3|ASP4|SOT16	-4.56862	-6.85106		0.547738	7.43498	0	4	0	0	-14.7068	17.0921
1	0	-6.85106	0	ko01210	M10	1	0	70	14	676	18982	2.07101	KEGG Pathway	24	2-Oxocarboxylic acid metabolism	5.61598	816585|816765|817666|826975|827011|829737|830154|831255|832365|832366|838211|840006|842579|843750	SUR1|CYP79B3|AT2G31100|IIL1|CYP83A1|ACO1|CYP79B2|CARAB-AK-LYS|MAM1|IMS2|CYP79F1|IMD3|ASP4|SOT16	-4.56862	-6.85106		0.547738	7.43498	0	4	0	0	-14.7068	17.0921
1	0	-5.60714	0	GO:0044272	M10	1	0	154	19	676	18982	2.81065	GO Biological Processes	19	sulfur compound biosynthetic process	3.4644	816585|816765|817083|818912|821508|822181|825068|826811|826975|827011|830153|830154|832365|832366|836210|838211|838440|843749|843750	SUR1|CYP79B3|AT2G25450|IPMI2|BCAT4|LTA2|IPMI1|BAT5|IIL1|CYP83A1|AKN2|CYP79B2|MAM1|IMS2|MYB34|CYP79F1|SOT17|SOT18|SOT16	-3.56816	-5.60714	19_GO:0008152 metabolic process	0.635681	5.90073	0	4	0	0	-14.7068	17.0921
1	0	-4.55842	0	GO:1901657	M10	1	0	214	21	676	18982	3.10651	GO Biological Processes	19	glycosyl compound metabolic process	2.7555	816585|816765|817083|818912|821508|825068|826811|826975|827011|829931|830153|832365|832366|836210|836451|837068|838211|838440|842031|843749|843750	SUR1|CYP79B3|AT2G25450|IPMI2|BCAT4|IPMI1|BAT5|IIL1|CYP83A1|ANT|AKN2|MAM1|IMS2|MYB34|NDPK2|URH2|CYP79F1|SOT17|UKL3|SOT18|SOT16	-2.69719	-4.55842	19_GO:0008152 metabolic process	0.667283	4.9629	0	4	0	0	-14.7068	17.0921
1	0	-3.96295	0	GO:0009625	M10	1	0	32	7	676	18982	1.0355	GO Biological Processes	19	response to insect	6.14247	816765|827011|828053|830154|832365|838211|838365	CYP79B3|CYP83A1|SAG21|CYP79B2|MAM1|CYP79F1|AT1G17860	-2.2149	-3.96295	19_GO:0051704 multi-organism process	0.389352	5.59472	0	4	0	0	-14.7068	17.0921
1	0	-3.94474	0	GO:1901135	M10	1	0	767	48	676	18982	7.10059	GO Biological Processes	19	carbohydrate derivative metabolic process	1.75728	816359|816585|816765|817083|818912|818962|819388|820947|821508|822181|822349|825068|826811|826975|827011|829069|829420|829521|829931|830153|831402|831596|832358|832365|832366|832512|834169|835333|835994|836047|836210|836451|836760|837068|837095|837348|838075|838211|838440|839044|839890|841468|842031|842651|843749|843750|844193|844228	SDH1-2|SUR1|CYP79B3|AT2G25450|IPMI2|AT2G43600|ALG3|CTL2|BCAT4|LTA2|G6PD5|IPMI1|BAT5|IIL1|CYP83A1|AT4G29480|PFK6|CER4|ANT|AKN2|UGD3|UGP2|F8H|MAM1|IMS2|PGL4|AT5G41670|USP|AT5G58784|UXS3|MYB34|NDPK2|GMD1|URH2|POM1|AT1G08280|AT1G15120|CYP79F1|SOT17|G6PD3|NUDX25|HKL1|UKL3|RHS8|SOT18|SOT16|RHM1|VHA-A	-2.20679	-3.94474	19_GO:0008152 metabolic process	0.987826	4.11411	0	4	0	0	-14.7068	17.0921
1	0	-3.41507	0	GO:1901137	M10	1	0	491	33	676	18982	4.88166	GO Biological Processes	19	carbohydrate derivative biosynthetic process	1.88724	816585|816765|817083|818912|819388|821508|822181|825068|826811|826975|827011|829069|829420|830153|831402|832358|832365|832366|835333|835994|836047|836210|836451|836760|837348|838211|838440|841468|842031|842651|843749|843750|844193	SUR1|CYP79B3|AT2G25450|IPMI2|ALG3|BCAT4|LTA2|IPMI1|BAT5|IIL1|CYP83A1|AT4G29480|PFK6|AKN2|UGD3|F8H|MAM1|IMS2|USP|AT5G58784|UXS3|MYB34|NDPK2|GMD1|AT1G08280|CYP79F1|SOT17|HKL1|UKL3|RHS8|SOT18|SOT16|RHM1	-1.76699	-3.41507	19_GO:0008152 metabolic process	0.828786	3.82771	0	4	0	0	-14.7068	17.0921
0	1	0	-13.3328	GO:0006955	M01	1	0	398	45	584	18982	7.70548	GO Biological Processes	19	immune response	3.67501	815864|816381|816859|817197|817626|819632|821135|824257|824565|824807|824838|824893|826770|826859|827320|828418|828963|830520|830943|831162|831173|832474|832750|833882|833957|834101|834545|834660|834768|835091|835358|835828|836222|836612|836686|837237|837675|838043|839160|841944|842444|842449|843716|843810|28720712	ALD1|PNP-A|AT2G23270|PLA2A|CYP71A12|PR4|DOX1|BCS1|AT3G53980|WRKY70|SIB1|BGL2|OSM34|AZI1|AT4G16260|CRK11|AT4G28460|NHL3|AT5G10760|JAZ10|PBS3|CHIA|CBP60G|AT5G38900|NAC6|GLIP1|NPR3|DELTA-OAT|ERF2|CEP1|AT5G52810|CYP81F2|EXO70E2|PROPEP2|AT5G65600|UGT71C3|AT1G11330|AT1G14780|AT1G26190|LOX1|AT1G61500|AT1G61550|SARD1|EDS16|AT5G05300	-9.95639	-13.3328	19_GO:0002376 immune system process	1.10352	9.609	0	5	1	1	-13.3328	7.83215
0	1	0	-13.018	GO:0002376	M01	1	0	439	47	584	18982	8.04795	GO Biological Processes	19	immune system process	3.47987	815864|816381|816859|817197|817626|818171|819632|821135|824257|824565|824807|824838|824893|826770|826859|827320|828418|828963|829308|830520|830943|831162|831173|832474|832750|833882|833957|834101|834545|834660|834768|835091|835358|835828|836222|836612|836686|837237|837675|838043|839160|841944|842444|842449|843716|843810|28720712	ALD1|PNP-A|AT2G23270|PLA2A|CYP71A12|YLS9|PR4|DOX1|BCS1|AT3G53980|WRKY70|SIB1|BGL2|OSM34|AZI1|AT4G16260|CRK11|AT4G28460|WRKY18|NHL3|AT5G10760|JAZ10|PBS3|CHIA|CBP60G|AT5G38900|NAC6|GLIP1|NPR3|DELTA-OAT|ERF2|CEP1|AT5G52810|CYP81F2|EXO70E2|PROPEP2|AT5G65600|UGT71C3|AT1G11330|AT1G14780|AT1G26190|LOX1|AT1G61500|AT1G61550|SARD1|EDS16|AT5G05300	-9.81765	-13.018	19_GO:0002376 immune system process	1.12568	9.36593	0	5	0	0	-13.3328	7.83215
0	1	0	-12.6931	GO:0045087	M01	1	0	382	43	584	18982	7.36301	GO Biological Processes	19	innate immune response	3.65876	815864|816381|816859|817197|817626|819632|821135|824257|824565|824807|824838|824893|826770|826859|827320|828418|828963|830520|830943|831162|831173|832474|832750|833882|833957|834101|834545|834660|834768|835091|835358|835828|836612|836686|837237|838043|839160|841944|842444|842449|843716|843810|28720712	ALD1|PNP-A|AT2G23270|PLA2A|CYP71A12|PR4|DOX1|BCS1|AT3G53980|WRKY70|SIB1|BGL2|OSM34|AZI1|AT4G16260|CRK11|AT4G28460|NHL3|AT5G10760|JAZ10|PBS3|CHIA|CBP60G|AT5G38900|NAC6|GLIP1|NPR3|DELTA-OAT|ERF2|CEP1|AT5G52810|CYP81F2|PROPEP2|AT5G65600|UGT71C3|AT1G14780|AT1G26190|LOX1|AT1G61500|AT1G61550|SARD1|EDS16|AT5G05300	-9.55965	-12.6931	19_GO:0002376 immune system process	1.08072	9.35267	0	5	0	0	-13.3328	7.83215
0	1	0	-12.2501	GO:0009627	M01	1	0	83	20	584	18982	3.42466	GO Biological Processes	19	systemic acquired resistance	7.83215	815864|816381|819632|821135|824565|824807|824893|826859|830943|831162|831173|832750|834101|834545|835358|836686|837237|839160|843716|843810	ALD1|PNP-A|PR4|DOX1|AT3G53980|WRKY70|BGL2|AZI1|AT5G10760|JAZ10|PBS3|CBP60G|GLIP1|NPR3|AT5G52810|AT5G65600|UGT71C3|AT1G26190|SARD1|EDS16	-9.25504	-12.2501	19_GO:0002376 immune system process	0.75255	11.1137	0	5	0	0	-13.3328	7.83215
0	1	0	-11.7351	GO:0009814	M01	1	0	208	30	584	18982	5.13699	GO Biological Processes	19	defense response, incompatible interaction	4.68799	815864|816381|816859|819632|821135|824565|824807|824838|824893|826770|826859|827320|828418|830520|830943|831162|831173|832750|833882|834101|834545|834660|835358|836612|836686|837237|839160|841944|843716|843810	ALD1|PNP-A|AT2G23270|PR4|DOX1|AT3G53980|WRKY70|SIB1|BGL2|OSM34|AZI1|AT4G16260|CRK11|NHL3|AT5G10760|JAZ10|PBS3|CBP60G|AT5G38900|GLIP1|NPR3|DELTA-OAT|AT5G52810|PROPEP2|AT5G65600|UGT71C3|AT1G26190|LOX1|SARD1|EDS16	-8.87049	-11.7351	19_GO:0002376 immune system process	0.913474	9.52849	0	5	0	0	-13.3328	7.83215
0	1	0	-8.90868	GO:0009617	M01	1	0	537	45	584	18982	7.70548	GO Biological Processes	19	response to bacterium	2.72375	815864|816436|817626|817841|818348|819632|819700|821135|824188|824212|824257|824548|824807|824838|826642|826770|826859|827713|828417|828418|828963|829308|830457|830520|831173|831656|832315|832524|832538|832750|834101|834545|834660|834768|835828|836686|838896|839160|841944|842988|843660|843716|843810|844127|28720712	ALD1|FRK1|CYP71A12|AP4.3A|RLK|PR4|RLP30|DOX1|CEJ1|HR4|BCS1|AT3G53810|WRKY70|SIB1|AT4G10500|OSM34|AZI1|IRT1|CRK10|CRK11|AT4G28460|WRKY18|ASA1|NHL3|PBS3|CSA1|AT5G22540|DMR6|LSU2|CBP60G|GLIP1|NPR3|DELTA-OAT|ERF2|CYP81F2|AT5G65600|AT1G22890|AT1G26190|LOX1|PXMT1|KTI1|SARD1|EDS16|TGA7|AT5G05300	-6.4073	-8.90868	19_GO:0051704 multi-organism process	1.10352	7.21943	0	5	0	0	-13.3328	7.83215
0	1	0	-8.13832	GO:0042742	M01	1	0	452	39	584	18982	6.67808	GO Biological Processes	19	defense response to bacterium	2.8045	815864|816436|817626|817841|818348|819632|821135|824188|824548|824807|824838|826770|826859|828417|828418|828963|829308|830520|831173|831656|832315|832524|832538|832750|834101|834545|834660|834768|835828|836686|838896|839160|841944|842988|843660|843716|843810|844127|28720712	ALD1|FRK1|CYP71A12|AP4.3A|RLK|PR4|DOX1|CEJ1|AT3G53810|WRKY70|SIB1|OSM34|AZI1|CRK10|CRK11|AT4G28460|WRKY18|NHL3|PBS3|CSA1|AT5G22540|DMR6|LSU2|CBP60G|GLIP1|NPR3|DELTA-OAT|ERF2|CYP81F2|AT5G65600|AT1G22890|AT1G26190|LOX1|PXMT1|KTI1|SARD1|EDS16|TGA7|AT5G05300	-5.71612	-8.13832	19_GO:0051704 multi-organism process	1.03303	6.91781	0	5	0	0	-13.3328	7.83215
0	1	0	-5.4593	GO:0009816	M01	1	0	52	10	584	18982	1.71233	GO Biological Processes	19	defense response to bacterium, incompatible interaction	6.25066	824838|826770|828418|830520|831173|832750|834545|834660|836686|841944	SIB1|OSM34|CRK11|NHL3|PBS3|CBP60G|NPR3|DELTA-OAT|AT5G65600|LOX1	-3.43984	-5.4593	19_GO:0002376 immune system process	0.53683	6.75493	0	5	0	0	-13.3328	7.83215
0	1	0	-11.6718	GO:0009620	M01	1	0	376	41	584	18982	7.02055	GO Biological Processes	19	response to fungus	3.54426	815943|818167|818471|818952|819577|819632|819700|819827|821135|822175|822252|824212|824807|826642|826770|826859|827320|827381|829308|831109|831173|832524|832582|832750|833882|833954|834101|834545|835091|835828|837773|838066|838721|839345|839713|841122|842988|843660|843685|843810|843993	LURP1|BLH1|AT2G38870|TI1|AT3G04220|PR4|RLP30|MYB108|DOX1|TPS-CIN|AT3G26470|HR4|WRKY70|AT4G10500|OSM34|AZI1|AT4G16260|ACX1|WRKY18|AT5G12340|PBS3|DMR6|CIPK25|CBP60G|AT5G38900|AT5G39580|GLIP1|NPR3|CEP1|CYP81F2|FMO|AT1G15010|WAK1|EFE|AT1G28190|RD21A|PXMT1|KTI1|MKK9|EDS16|AT1G76600	-8.83943	-11.6718	19_GO:0051704 multi-organism process	1.05724	8.87787	0	6	1	1	-11.6718	3.67963
0	1	0	-6.5802	GO:0050832	M01	1	0	286	27	584	18982	4.62329	GO Biological Processes	19	defense response to fungus	3.06851	815943|818471|818952|819577|819632|819700|821135|822175|822252|824212|824807|826770|826859|827320|829308|832582|833882|833954|834101|834545|835091|835828|837773|838066|838721|841122|843810	LURP1|AT2G38870|TI1|AT3G04220|PR4|RLP30|DOX1|TPS-CIN|AT3G26470|HR4|WRKY70|OSM34|AZI1|AT4G16260|WRKY18|CIPK25|AT5G38900|AT5G39580|GLIP1|NPR3|CEP1|CYP81F2|FMO|AT1G15010|WAK1|RD21A|EDS16	-4.37255	-6.5802	19_GO:0051704 multi-organism process	0.868941	6.2798	0	6	0	0	-11.6718	3.67963
0	1	0	-2.25447	GO:0009817	M01	1	0	53	6	584	18982	1.0274	GO Biological Processes	19	defense response to fungus, incompatible interaction	3.67963	819632|826770|827320|833882|834101|834545	PR4|OSM34|AT4G16260|AT5G38900|GLIP1|NPR3	-0.87694	-2.25447	19_GO:0002376 immune system process	0.417273	3.48041	0	6	0	0	-11.6718	3.67963
1	0	-11.4211	0	GO:0042546	M10	1	0	249	35	676	18982	5.17751	GO Biological Processes	19	cell wall biogenesis	3.94697	815021|815247|816395|817922|818230|818259|818386|818412|821672|821955|823634|826590|827195|828083|828129|829006|829151|829152|830847|831233|831809|831914|832358|834426|834436|836170|837698|838037|839384|839467|840976|842651|842839|843134|843886	FLA7|XTH4|XTH21|GALS1|AT2G36570|XTH32|IRX12|TBL34|MSR1|XTH16|XTH31|GXM2|ATCSLB05|RHS13|RGXT1|XTH26|XTH18|XTH19|CESA5|XTH5|EXO70A1|FLA11|F8H|CESA4|FLA13|FLA12|XTH8|XTH28|FLA9|CSLD5|TED6|RHS8|XTH17|MAP70-1|WAT1	-8.61869	-11.4211	19_GO:0071840 cellular component organization or biogenesis	0.852203	8.99514	0	7	1	1	-11.4211	3.94697
1	0	-4.55179	0	GO:0009832	M10	1	0	182	19	676	18982	2.81065	GO Biological Processes	19	plant-type cell wall biogenesis	2.93142	815021|818230|818386|821672|826590|827195|828083|828129|830847|831809|831914|834426|834436|836170|839384|839467|840976|843134|843886	FLA7|AT2G36570|IRX12|MSR1|GXM2|ATCSLB05|RHS13|RGXT1|CESA5|EXO70A1|FLA11|CESA4|FLA13|FLA12|FLA9|CSLD5|TED6|MAP70-1|WAT1	-2.69386	-4.55179	19_GO:0071840 cellular component organization or biogenesis	0.635681	5.03117	0	7	0	0	-11.4211	3.94697
1	0	-4.28622	0	GO:0009834	M10	1	0	86	12	676	18982	1.77515	GO Biological Processes	19	plant-type secondary cell wall biogenesis	3.91812	815021|818230|818386|826590|831809|831914|834426|834436|836170|839384|840976|843886	FLA7|AT2G36570|IRX12|GXM2|EXO70A1|FLA11|CESA4|FLA13|FLA12|FLA9|TED6|WAT1	-2.4867	-4.28622	19_GO:0071840 cellular component organization or biogenesis	0.507872	5.212	0	7	0	0	-11.4211	3.94697
1	0	-9.35302	0	GO:0016762	M10	1	0	32	16	1259	18982	1.27085	GO Molecular Functions	21	xyloglucan:xyloglucosyl transferase activity	7.53852	815247|815950|816395|818259|821955|823634|824018|829006|829150|829151|829152|831233|835858|837698|838037|842839	XTH4|XTH10|XTH21|XTH32|XTH16|XTH31|XTH11|XTH26|XTH24|XTH18|XTH19|XTH5|XTH13|XTH8|XTH28|XTH17	-7.69016	-10.5547		0.315687	9.86629	0	8	1	1	-10.5547	7.53852
1	1	-7.06974	-2.19869	GO:0046527	M11	2	0	191	37	1259	18982	2.93884	GO Molecular Functions	21	glucosyltransferase activity	2.92068	815247|815950|816395|817189|817523|817525|817736|818259|820294|821955|823393|823634|824018|824238|824766|827194|827195|828081|828499|829006|829150|829151|829152|830847|831233|831554|832206|834426|835858|837068|837237|837698|838037|838956|839467|842035|842839	XTH4|XTH10|XTH21|UGT76D1|UGT71D1|UGT71C1|AT2G31790|XTH32|SS2|XTH16|SUS4|XTH31|XTH11|UGT72E1|CSLA14|UGT71B5|ATCSLB05|SUS3|CSLG3|XTH26|XTH24|XTH18|XTH19|CESA5|XTH5|CSLD2|SUS1|CESA4|XTH13|URH2|UGT71C3|XTH8|XTH28|CSLA03|CSLD5|CSLE1|XTH17	-5.87656	-8.51263		0.47599	7.11052	0	8	0	0	-10.5547	7.53852
1	0	-8.27371	0	GO:0005976	M10	1	0	436	42	676	18982	6.21302	GO Biological Processes	19	polysaccharide metabolic process	2.70494	815247|816395|816821|817922|818259|818412|820651|821672|821955|823634|824485|826365|826590|827195|827438|828129|828580|829006|829151|829152|830378|830836|830847|831233|831402|831430|831596|832093|832358|834426|834800|834948|837030|837095|837698|837885|838037|839452|839467|841820|842651|842839	XTH4|XTH21|AT2G22900|GALS1|XTH32|TBL34|PME3|MSR1|XTH16|XTH31|AT3G53190|AT4G08160|GXM2|ATCSLB05|GATL6|RGXT1|AT4G24780|XTH26|XTH18|XTH19|AT5G04960|AT5G09760|CESA5|XTH5|UGD3|AT5G15740|UGP2|AT5G19730|F8H|CESA4|PME5|AT5G48900|AT1G05310|POM1|XTH8|GATL3|XTH28|AT1G04680|CSLD5|PME2|RHS8|XTH17	-5.83928	-8.27371	19_GO:0008152 metabolic process	0.92843	6.92092	0	8	0	0	-10.5547	7.53852
1	0	-6.58054	0	GO:0044036	M10	1	0	174	22	676	18982	3.25444	GO Biological Processes	19	cell wall macromolecule metabolic process	3.55033	815247|816395|818259|818412|818962|820947|821672|821955|823634|826365|826590|828129|829006|829151|829152|831233|831430|832358|837095|837698|838037|842839	XTH4|XTH21|XTH32|TBL34|AT2G43600|CTL2|MSR1|XTH16|XTH31|AT4G08160|GXM2|RGXT1|XTH26|XTH18|XTH19|XTH5|AT5G15740|F8H|POM1|XTH8|XTH28|XTH17	-4.37255	-6.58054	19_GO:0008152 metabolic process	0.682465	6.49435	0	8	0	0	-10.5547	7.53852
1	0	-6.21181	0	GO:0010411	M10	1	0	57	16	1259	18982	1.27085	GO Biological Processes	19	xyloglucan metabolic process	4.23215	815247|815950|816395|818259|821955|823634|824018|829006|829150|829151|829152|831233|835858|837698|838037|842839	XTH4|XTH10|XTH21|XTH32|XTH16|XTH31|XTH11|XTH26|XTH24|XTH18|XTH19|XTH5|XTH13|XTH8|XTH28|XTH17	-3.93287	-6.25816	19_GO:0008152 metabolic process	0.315687	6.51351	0	8	0	0	-10.5547	7.53852
1	0	-5.7769	0	GO:0016758	M10	1	0	339	47	1259	18982	3.73312	GO Molecular Functions	21	transferase activity, transferring hexosyl groups	2.09033	815247|815950|816395|816821|817189|817523|817525|817736|817922|818259|819331|819388|820294|821672|821955|823393|823634|824018|824238|824766|827194|827195|827438|828081|828499|829006|829150|829151|829152|830847|831233|831554|832206|834426|835858|837068|837237|837348|837698|837885|838037|838956|839467|842035|842114|842342|842839	XTH4|XTH10|XTH21|AT2G22900|UGT76D1|UGT71D1|UGT71C1|AT2G31790|GALS1|XTH32|GolS1|ALG3|SS2|MSR1|XTH16|SUS4|XTH31|XTH11|UGT72E1|CSLA14|UGT71B5|ATCSLB05|GATL6|SUS3|CSLG3|XTH26|XTH24|XTH18|XTH19|CESA5|XTH5|CSLD2|SUS1|CESA4|XTH13|URH2|UGT71C3|AT1G08280|XTH8|GATL3|XTH28|CSLA03|CSLD5|CSLE1|GolS2|GolS4|XTH17	-3.61401	-5.90232		0.534271	5.39887	0	8	0	0	-10.5547	7.53852
1	0	-5.86803	0	GO:0010410	M10	1	0	108	16	676	18982	2.36686	GO Biological Processes	19	hemicellulose metabolic process	4.15998	815247|816395|818259|818412|821955|823634|826365|826590|829006|829151|829152|831233|832358|837698|838037|842839	XTH4|XTH21|XTH32|TBL34|XTH16|XTH31|AT4G08160|GXM2|XTH26|XTH18|XTH19|XTH5|F8H|XTH8|XTH28|XTH17	-3.78163	-5.86803	19_GO:0008152 metabolic process	0.584671	6.3285	0	8	0	0	-10.5547	7.53852
1	0	-5.46549	0	GO:0044262	M10	1	0	404	53	1259	18982	4.20969	GO Biological Processes	19	cellular carbohydrate metabolic process	1.97793	815247|815950|816395|816753|817083|818259|818412|818902|820294|821672|821726|821955|823393|823634|824018|824399|824572|826590|827195|828081|828129|828499|828732|829006|829150|829151|829152|830135|830139|830153|830788|830847|831233|831430|831554|831596|832206|832358|834169|834426|834943|835220|835858|836520|836521|837095|837698|838037|839467|840493|842035|842839|843519	XTH4|XTH10|XTH21|TPPE|AT2G25450|XTH32|TBL34|NAC042|SS2|MSR1|ICL|XTH16|SUS4|XTH31|XTH11|SPP2|HCEF1|GXM2|ATCSLB05|SUS3|RGXT1|CSLG3|MIOX4|XTH26|XTH24|XTH18|XTH19|TPPH|MIPS1|AKN2|AT5G09290|CESA5|XTH5|AT5G15740|CSLD2|UGP2|SUS1|F8H|AT5G41670|CESA4|ATSDI1|ATTPPA|XTH13|AT5G63990|SAL2|POM1|XTH8|XTH28|CSLD5|TPPD|CSLE1|XTH17|SUC1	-3.55074	-5.82167	19_GO:0008152 metabolic process	0.565943	5.29544	0	8	0	0	-10.5547	7.53852
1	0	-5.51367	0	GO:0010383	M10	1	0	142	18	676	18982	2.66272	GO Biological Processes	19	cell wall polysaccharide metabolic process	3.55942	815247|816395|818259|818412|821672|821955|823634|826365|826590|828129|829006|829151|829152|831233|832358|837698|838037|842839	XTH4|XTH21|XTH32|TBL34|MSR1|XTH16|XTH31|AT4G08160|GXM2|RGXT1|XTH26|XTH18|XTH19|XTH5|F8H|XTH8|XTH28|XTH17	-3.48456	-5.51367	19_GO:0008152 metabolic process	0.619197	5.88277	0	8	0	0	-10.5547	7.53852
1	1	-2.56915	-2.88068	GO:0016798	M11	2	0	466	56	1259	18982	4.44797	GO Molecular Functions	21	hydrolase activity, acting on glycosyl bonds	1.81183	815247|815950|816395|817861|818259|818962|819053|819055|819632|819862|820947|821955|823634|823908|824018|824893|825184|826365|826718|827320|827716|827720|827725|828482|829006|829150|829151|829152|829575|829672|829788|830518|830736|831136|831233|831656|832474|832681|832944|834522|834538|835858|836500|836501|837068|837095|837698|838037|839435|840493|841315|842747|842839|843408|843624|843902	XTH4|XTH10|XTH21|GH9B8|XTH32|AT2G43600|BGLU28|BGLU17|PR4|AT3G06770|CTL2|XTH16|XTH31|AT3G47540|XTH11|BGL2|DIN2|AT4G08160|AT4G11170|AT4G16260|AT4G19720|AT4G19760|ChiC|AT4G23820|XTH26|XTH24|XTH18|XTH19|FUC95A|LOG5|BGAL3|LOG7|AGAL1|AT5G12960|XTH5|CSA1|CHIA|ASD2|BGLU24|AT5G44920|PP2-A8|XTH13|MUM2|BGAL10|URH2|POM1|XTH8|XTH28|BGLU11|TPPD|GH9C1|GH9C2|XTH17|GH9B1|TIR|GH9B7	-2.77574	-4.94133		0.581016	4.72923	0	8	0	0	-10.5547	7.53852
1	0	-4.46242	0	GO:0044264	M10	1	0	268	24	676	18982	3.5503	GO Biological Processes	19	cellular polysaccharide metabolic process	2.51462	815247|816395|818259|818412|821672|821955|823634|826590|827195|828129|829006|829151|829152|830847|831233|831430|831596|832358|834426|837095|837698|838037|839467|842839	XTH4|XTH21|XTH32|TBL34|MSR1|XTH16|XTH31|GXM2|ATCSLB05|RGXT1|XTH26|XTH18|XTH19|CESA5|XTH5|AT5G15740|UGP2|F8H|CESA4|POM1|XTH8|XTH28|CSLD5|XTH17	-2.62657	-4.46242	19_GO:0008152 metabolic process	0.71172	4.79869	0	8	0	0	-10.5547	7.53852
1	0	-3.25591	0	GO:0004553	M10	1	0	400	48	1259	18982	3.81255	GO Molecular Functions	21	hydrolase activity, hydrolyzing O-glycosyl compounds	1.80925	815247|815950|816395|817861|818259|818962|819053|819055|819632|819862|820947|821955|823634|823908|824018|824893|825184|826365|827320|827716|827720|827725|828482|829006|829150|829151|829152|829575|829788|830736|831136|831233|832474|832681|832944|835858|836500|836501|837095|837698|838037|839435|840493|841315|842747|842839|843408|843902	XTH4|XTH10|XTH21|GH9B8|XTH32|AT2G43600|BGLU28|BGLU17|PR4|AT3G06770|CTL2|XTH16|XTH31|AT3G47540|XTH11|BGL2|DIN2|AT4G08160|AT4G16260|AT4G19720|AT4G19760|ChiC|AT4G23820|XTH26|XTH24|XTH18|XTH19|FUC95A|BGAL3|AGAL1|AT5G12960|XTH5|CHIA|ASD2|BGLU24|XTH13|MUM2|BGAL10|POM1|XTH8|XTH28|BGLU11|TPPD|GH9C1|GH9C2|XTH17|GH9B1|GH9B7	-2.3077	-4.30847		0.539702	4.35981	0	8	0	0	-10.5547	7.53852
1	0	-3.53321	0	GO:0016757	M10	1	0	607	39	676	18982	5.76923	GO Molecular Functions	21	transferase activity, transferring glycosyl groups	1.80414	815247|816395|816821|817377|817523|817525|817736|817922|818259|819388|820287|821672|821955|823393|823634|824766|827195|827438|828129|829006|829151|829152|830847|831233|831430|832206|832358|834426|837068|837348|837698|837885|838037|838559|838956|839467|842031|842651|842839	XTH4|XTH21|AT2G22900|AT2G28310|UGT71D1|UGT71C1|AT2G31790|GALS1|XTH32|ALG3|AT3G02100|MSR1|XTH16|SUS4|XTH31|CSLA14|ATCSLB05|GATL6|RGXT1|XTH26|XTH18|XTH19|CESA5|XTH5|AT5G15740|SUS1|F8H|CESA4|URH2|AT1G08280|XTH8|GATL3|XTH28|AT1G19710|CSLA03|CSLD5|UKL3|RHS8|XTH17	-1.8622	-3.53321		0.896772	3.86946	0	8	0	0	-10.5547	7.53852
1	0	-3.24264	0	GO:0006073	M10	1	0	211	18	676	18982	2.66272	GO Biological Processes	19	cellular glucan metabolic process	2.39544	815247|816395|818259|821955|823634|827195|829006|829151|829152|830847|831233|831596|834426|837095|837698|838037|839467|842839	XTH4|XTH21|XTH32|XTH16|XTH31|ATCSLB05|XTH26|XTH18|XTH19|CESA5|XTH5|UGP2|CESA4|POM1|XTH8|XTH28|CSLD5|XTH17	-1.62131	-3.24264	19_GO:0008152 metabolic process	0.619197	3.91692	0	8	0	0	-10.5547	7.53852
1	0	-3.09985	0	GO:0044042	M10	1	0	217	18	676	18982	2.66272	GO Biological Processes	19	glucan metabolic process	2.32921	815247|816395|818259|821955|823634|827195|829006|829151|829152|830847|831233|831596|834426|837095|837698|838037|839467|842839	XTH4|XTH21|XTH32|XTH16|XTH31|ATCSLB05|XTH26|XTH18|XTH19|CESA5|XTH5|UGP2|CESA4|POM1|XTH8|XTH28|CSLD5|XTH17	-1.51755	-3.09985	19_GO:0008152 metabolic process	0.619197	3.78429	0	8	0	0	-10.5547	7.53852
0	1	0	-9.68065	GO:0009751	M01	1	0	177	25	584	18982	4.28082	GO Biological Processes	19	response to salicylic acid	4.59088	814903|814985|815101|815864|815943|817841|818348|821135|824212|824257|824807|826642|829308|829431|830520|831162|831173|831174|832524|834101|836686|838721|839160|842988|843660	SOT12|NUDT6|GRP-3|ALD1|LURP1|AP4.3A|RLK|DOX1|HR4|BCS1|WRKY70|AT4G10500|WRKY18|GAMMA-VPE|NHL3|JAZ10|PBS3|Rap2.6L|DMR6|GLIP1|AT5G65600|WAK1|AT1G26190|PXMT1|KTI1	-7.10009	-9.68065	19_GO:0050896 response to stimulus	0.837639	8.55129	0	9	1	1	-9.68065	4.59088
0	1	0	-9.3548	GO:0046677	M01	1	0	274	31	584	18982	5.30822	GO Biological Processes	19	response to antibiotic	3.67739	814903|814985|815101|815864|815943|817841|818348|821135|824212|824257|824807|826642|826718|829308|829431|829661|830520|831162|831173|831174|832524|832820|833957|834101|836686|838721|839160|842988|843389|843660|28720712	SOT12|NUDT6|GRP-3|ALD1|LURP1|AP4.3A|RLK|DOX1|HR4|BCS1|WRKY70|AT4G10500|AT4G11170|WRKY18|GAMMA-VPE|CAT2|NHL3|JAZ10|PBS3|Rap2.6L|DMR6|LACS7|NAC6|GLIP1|AT5G65600|WAK1|AT1G26190|PXMT1|CRK2|KTI1|AT5G05300	-6.80588	-9.3548	19_GO:0050896 response to stimulus	0.927735	7.95343	0	9	0	0	-9.68065	4.59088
0	1	0	-8.58577	GO:0042493	M01	1	0	492	42	584	18982	7.19178	GO Biological Processes	19	response to drug	2.77468	814903|814985|815101|815864|815943|816209|817841|818348|821135|821904|822447|822488|824188|824212|824257|824693|824807|826642|826718|827464|829308|829431|829661|830520|831162|831173|831174|832524|832820|833957|834101|834768|836103|836686|836739|838721|839160|842988|843027|843389|843660|28720712	SOT12|NUDT6|GRP-3|ALD1|LURP1|NAC036|AP4.3A|RLK|DOX1|MYB15|PMZ|AT3G28580|CEJ1|HR4|BCS1|MKP1|WRKY70|AT4G10500|AT4G11170|ERF-1|WRKY18|GAMMA-VPE|CAT2|NHL3|JAZ10|PBS3|Rap2.6L|DMR6|LACS7|NAC6|GLIP1|ERF2|RHL41|AT5G65600|AT5G66070|WAK1|AT1G26190|PXMT1|DIN9|CRK2|KTI1|AT5G05300	-6.13875	-8.58577	19_GO:0050896 response to stimulus	1.06907	7.10584	0	9	0	0	-9.68065	4.59088
0	1	0	-6.84815	GO:0014070	M01	1	0	313	29	584	18982	4.96575	GO Biological Processes	19	response to organic cyclic compound	3.0115	814903|814985|815101|815864|815943|817841|818348|821135|824212|824257|824807|826642|829150|829308|829431|830520|831162|831173|831174|831648|832524|834101|836686|838721|839160|840543|842988|843027|843660	SOT12|NUDT6|GRP-3|ALD1|LURP1|AP4.3A|RLK|DOX1|HR4|BCS1|WRKY70|AT4G10500|XTH24|WRKY18|GAMMA-VPE|NHL3|JAZ10|PBS3|Rap2.6L|MYB56|DMR6|GLIP1|AT5G65600|WAK1|AT1G26190|SHM7|PXMT1|DIN9|KTI1	-4.56862	-6.84815	19_GO:0050896 response to stimulus	0.898931	6.39311	0	9	0	0	-9.68065	4.59088
0	1	0	-3.32024	GO:0071446	M01	1	0	75	9	584	18982	1.5411	GO Biological Processes	19	cellular response to salicylic acid stimulus	3.90041	814985|815864|817841|821135|824257|824807|831173|836686|839160	NUDT6|ALD1|AP4.3A|DOX1|BCS1|WRKY70|PBS3|AT5G65600|AT1G26190	-1.68218	-3.32024	19_GO:0050896 response to stimulus	0.509725	4.48394	0	9	0	0	-9.68065	4.59088
0	1	0	-2.81519	GO:0071236	M01	1	0	88	9	584	18982	1.5411	GO Biological Processes	19	cellular response to antibiotic	3.32421	814985|815864|817841|821135|824257|824807|831173|836686|839160	NUDT6|ALD1|AP4.3A|DOX1|BCS1|WRKY70|PBS3|AT5G65600|AT1G26190	-1.30124	-2.81519	19_GO:0050896 response to stimulus	0.509725	3.89346	0	9	0	0	-9.68065	4.59088
0	1	0	-2.28214	GO:0009863	M01	1	0	69	7	584	18982	1.19863	GO Biological Processes	19	salicylic acid mediated signaling pathway	3.29745	814985|815864|824257|824807|831173|836686|839160	NUDT6|ALD1|BCS1|WRKY70|PBS3|AT5G65600|AT1G26190	-0.898031	-2.28214	19_GO:0023052 signaling	0.450316	3.40621	0	9	0	0	-9.68065	4.59088
0	1	0	-2.1623	GO:0035690	M01	1	0	110	9	584	18982	1.5411	GO Biological Processes	19	cellular response to drug	2.65937	814985|815864|817841|821135|824257|824807|831173|836686|839160	NUDT6|ALD1|AP4.3A|DOX1|BCS1|WRKY70|PBS3|AT5G65600|AT1G26190	-0.807054	-2.1623	19_GO:0050896 response to stimulus	0.509725	3.10965	0	9	0	0	-9.68065	4.59088
1	0	-8.66609	0	GO:0005372	M10	1	0	36	12	676	18982	1.77515	GO Molecular Functions	21	water transmembrane transporter activity	9.35996	817123|818002|818255|818487|820870|825316|827641|828439|829662|834794|836187|839235	TIP4;1|NIP2;1|GAMMA-TIP|PIP2E|DELTA-TIP|PIP1A|NLM1|PIP1;5|PIP3|TIP2;3|PIP2;4|PIP1C	-6.2061	-8.66609		0.507872	9.6479	0	10	1	1	-8.66609	14.0399
1	0	-8.66609	0	GO:0015250	M10	1	0	36	12	676	18982	1.77515	GO Molecular Functions	21	water channel activity	9.35996	817123|818002|818255|818487|820870|825316|827641|828439|829662|834794|836187|839235	TIP4;1|NIP2;1|GAMMA-TIP|PIP2E|DELTA-TIP|PIP1A|NLM1|PIP1;5|PIP3|TIP2;3|PIP2;4|PIP1C	-6.2061	-8.66609		0.507872	9.6479	0	10	0	0	-8.66609	14.0399
1	0	-5.13978	0	GO:0006833	M10	1	0	30	8	676	18982	1.18343	GO Biological Processes	19	water transport	7.48797	818255|818487|820870|825316|828439|829662|836187|839235	GAMMA-TIP|PIP2E|DELTA-TIP|PIP1A|PIP1;5|PIP3|PIP2;4|PIP1C	-3.1656	-5.13978	19_GO:0051179 localization	0.415923	6.83405	0	10	0	0	-8.66609	14.0399
1	0	-5.13978	0	GO:0042044	M10	1	0	30	8	676	18982	1.18343	GO Biological Processes	19	fluid transport	7.48797	818255|818487|820870|825316|828439|829662|836187|839235	GAMMA-TIP|PIP2E|DELTA-TIP|PIP1A|PIP1;5|PIP3|PIP2;4|PIP1C	-3.1656	-5.13978	19_GO:0051179 localization	0.415923	6.83405	0	10	0	0	-8.66609	14.0399
1	0	-4.78547	0	GO:0022838	M10	1	0	145	17	676	18982	2.51479	GO Molecular Functions	21	substrate-specific channel activity	3.29212	817123|818002|818255|818487|820870|821052|822336|825316|827641|828439|829662|832468|834680|834794|836187|839235|842525	TIP4;1|NIP2;1|GAMMA-TIP|PIP2E|DELTA-TIP|SKOR|CLC-B|PIP1A|NLM1|PIP1;5|PIP3|SLAH3|KCO2|TIP2;3|PIP2;4|PIP1C|SLAH1	-2.88252	-4.78547		0.602209	5.32418	0	10	0	0	-8.66609	14.0399
1	0	-4.33672	0	GO:0015267	M10	1	0	157	17	676	18982	2.51479	GO Molecular Functions	21	channel activity	3.0405	817123|818002|818255|818487|820870|821052|822336|825316|827641|828439|829662|832468|834680|834794|836187|839235|842525	TIP4;1|NIP2;1|GAMMA-TIP|PIP2E|DELTA-TIP|SKOR|CLC-B|PIP1A|NLM1|PIP1;5|PIP3|SLAH3|KCO2|TIP2;3|PIP2;4|PIP1C|SLAH1	-2.51959	-4.33672		0.602209	4.93349	0	10	0	0	-8.66609	14.0399
1	0	-4.33672	0	GO:0022803	M10	1	0	157	17	676	18982	2.51479	GO Molecular Functions	21	passive transmembrane transporter activity	3.0405	817123|818002|818255|818487|820870|821052|822336|825316|827641|828439|829662|832468|834680|834794|836187|839235|842525	TIP4;1|NIP2;1|GAMMA-TIP|PIP2E|DELTA-TIP|SKOR|CLC-B|PIP1A|NLM1|PIP1;5|PIP3|SLAH3|KCO2|TIP2;3|PIP2;4|PIP1C|SLAH1	-2.51959	-4.33672		0.602209	4.93349	0	10	0	0	-8.66609	14.0399
1	0	-3.54974	0	GO:0042891	M10	1	0	10	4	676	18982	0.591716	GO Biological Processes	19	antibiotic transport	11.232	818255|827641|831479|836187	GAMMA-TIP|NLM1|mSFC1|PIP2;4	-1.87659	-3.54974	19_GO:0051179 localization	0.294981	6.21925	0	10	0	0	-8.66609	14.0399
1	0	-3.08107	0	GO:0080170	M10	1	0	6	3	676	18982	0.443787	GO Biological Processes	19	hydrogen peroxide transmembrane transport	14.0399	818255|827641|836187	GAMMA-TIP|NLM1|PIP2;4	-1.50225	-3.08107	19_GO:0051179 localization	0.255651	6.13882	0	10	0	0	-8.66609	14.0399
1	0	-2.20868	0	GO:0015893	M10	1	0	47	6	676	18982	0.887574	GO Biological Processes	19	drug transport	3.58467	818255|818536|820216|827641|831479|836187	GAMMA-TIP|UMAMIT14|HB2|NLM1|mSFC1|PIP2;4	-0.837635	-2.20868	19_GO:0051179 localization	0.360739	3.40923	0	10	0	0	-8.66609	14.0399
1	1	-2.98794	-6.17353	GO:0016684	M11	2	0	118	28	1259	18982	2.22399	GO Molecular Functions	21	oxidoreductase activity, acting on peroxide as acceptor	3.5776	816328|816415|816751|818490|820335|826448|826731|828707|828781|829661|829795|830128|830416|830561|830562|830630|832302|833954|834223|836532|836771|836876|838017|839237|840476|841062|841381|843498	AT2G18150|AT2G18980|PLAT2|AT2G39040|AT3G11630|AT4G08780|AT4G11290|AT4G26010|ATS1|CAT2|AT4G36430|PLAT1|PRX52|PA2|AT5G06730|RBOHA|RHS18|AT5G39580|PER64|AT5G64110|AT5G66390|RHS19|AT1G14550|AT1G05240|ANNAT1|AT1G44970|AT1G49570|AT1G71695	-5.95	-8.62747		0.415594	7.4859	0	11	1	1	-8.62747	4.06293
1	1	-3.22532	-5.80689	GO:0004601	M11	2	0	111	27	1259	18982	2.14456	GO Molecular Functions	21	peroxidase activity	3.66739	816328|816415|816751|818490|820335|826448|826731|828707|829661|829795|830128|830416|830561|830562|830630|832302|833954|834223|836532|836771|836876|838017|839237|840476|841062|841381|843498	AT2G18150|AT2G18980|PLAT2|AT2G39040|AT3G11630|AT4G08780|AT4G11290|AT4G26010|CAT2|AT4G36430|PLAT1|PRX52|PA2|AT5G06730|RBOHA|RHS18|AT5G39580|PER64|AT5G64110|AT5G66390|RHS19|AT1G14550|AT1G05240|ANNAT1|AT1G44970|AT1G49570|AT1G71695	-5.93978	-8.59606		0.408271	7.51198	0	11	0	0	-8.62747	4.06293
1	1	-3.38163	-5.26219	GO:0016209	M11	2	0	138	30	1259	18982	2.38284	GO Molecular Functions	21	antioxidant activity	3.27762	816328|816415|816751|817365|818490|820335|824802|826448|826731|828707|829661|829795|830128|830416|830561|830562|830630|832302|833954|834223|836532|836771|836876|837405|838017|839237|840476|841062|841381|843498	AT2G18150|AT2G18980|PLAT2|CSD2|AT2G39040|AT3G11630|AT3G56350|AT4G08780|AT4G11290|AT4G26010|CAT2|AT4G36430|PLAT1|PRX52|PA2|AT5G06730|RBOHA|RHS18|AT5G39580|PER64|AT5G64110|AT5G66390|RHS19|CSD1|AT1G14550|AT1G05240|ANNAT1|AT1G44970|AT1G49570|AT1G71695	-5.61454	-8.23131		0.429831	7.15711	0	11	0	0	-8.62747	4.06293
0	1	0	-7.33988	GO:0006979	M01	1	0	464	38	584	18982	6.50685	GO Biological Processes	19	response to oxidative stress	2.66192	816328|816702|818708|819331|821135|822488|824807|826448|826718|826731|828418|829661|829730|829795|830416|830561|830562|831765|832302|832820|833954|833957|835102|836103|836532|836771|837894|838752|840181|840493|841381|842114|842342|843389|843498|843537|843660|28720712	AT2G18150|AT2G21640|AT2G41090|GolS1|DOX1|AT3G28580|WRKY70|AT4G08780|AT4G11170|AT4G11290|CRK11|CAT2|SEN1|AT4G36430|PRX52|PA2|AT5G06730|SR1|RHS18|LACS7|AT5G39580|NAC6|AT5G50350|RHL41|AT5G64110|AT5G66390|AT1G13340|AT1G21520|NAC13|TPPD|AT1G49570|GolS2|GolS4|CRK2|AT1G71695|AT1G72060|KTI1|AT5G05300	-4.95245	-7.33988	19_GO:0050896 response to stimulus	1.02063	6.45732	0	11	0	0	-8.62747	4.06293
0	1	0	-6.96302	ath00940	M01	1	0	160	20	584	18982	3.42466	KEGG Pathway	24	Phenylpropanoid biosynthesis	4.06293	816328|819053|819055|824238|825184|826448|826731|829795|830416|830561|830562|832302|832944|833954|836532|836771|839435|841381|843126|843498	AT2G18150|BGLU28|BGLU17|UGT72E1|DIN2|AT4G08780|AT4G11290|AT4G36430|PRX52|PA2|AT5G06730|RHS18|BGLU24|AT5G39580|AT5G64110|AT5G66390|BGLU11|AT1G49570|CCOAMT|AT1G71695	-4.62797	-6.96302		0.75255	6.93178	0	11	0	0	-8.62747	4.06293
0	1	0	-6.96302	ko00940	M01	1	0	160	20	584	18982	3.42466	KEGG Pathway	24	Phenylpropanoid biosynthesis	4.06293	816328|819053|819055|824238|825184|826448|826731|829795|830416|830561|830562|832302|832944|833954|836532|836771|839435|841381|843126|843498	AT2G18150|BGLU28|BGLU17|UGT72E1|DIN2|AT4G08780|AT4G11290|AT4G36430|PRX52|PA2|AT5G06730|RHS18|BGLU24|AT5G39580|AT5G64110|AT5G66390|BGLU11|AT1G49570|CCOAMT|AT1G71695	-4.62797	-6.96302		0.75255	6.93178	0	11	0	0	-8.62747	4.06293
1	1	-2.19419	-7.27143	GO:0009415	M11	2	0	409	59	1259	18982	4.68626	GO Biological Processes	19	response to water	2.17493	815101|816317|816623|818414|818435|818457|818458|819280|819331|819332|819562|820155|820214|820789|821904|822041|824642|824807|825316|827273|828053|828081|828083|828439|830128|830154|831174|831220|831765|832206|832365|832468|832474|832703|832750|833998|834570|835144|836051|837071|837095|837413|837763|837997|838374|838633|838896|839235|839467|839889|840476|840510|841122|841722|842114|842525|842774|…	GRP-3|HIS1-3|PSB29|DREB19|LTP2|ANNAT4|ANNAT3|HB-7|GolS1|MYB2|NAC047|MDHAR|NAC053|NAC3|MYB15|MBF1C|ARP1|WRKY70|PIP1A|DI21|SAG21|SUS3|RHS13|PIP1;5|PLAT1|CYP79B2|Rap2.6L|ZIFL1|SR1|SUS1|MAM1|SLAH3|CHIA|MSS1|CBP60G|AATP1|CYP707A3|HVA22E|LTP3|LEA14|POM1|ESL1|NRT1.1|FLP|MYB52|ERD10|AT1G22890|PIP1C|CSLD5|NCED5|ANNAT1|AT1G36060|RD21A|NAC019|GolS2|SLAH1|MGL|AT1G65500|ADH1	-5.29541	-7.87597	19_GO:0050896 response to stimulus	0.595632	6.4023	0	12	1	1	-7.87597	2.17493
1	1	-2.04641	-6.54625	GO:0009414	M11	2	0	399	56	1259	18982	4.44797	GO Biological Processes	19	response to water deprivation	2.11608	815101|816317|816623|818414|818435|818457|818458|819280|819331|819332|820155|820214|820789|821904|822041|824642|824807|825316|827273|828053|828081|828439|830128|830154|831174|831220|831765|832206|832365|832468|832474|832703|832750|833998|834570|835144|836051|837071|837095|837413|837763|837997|838374|838633|838896|839235|839467|839889|840476|841122|841722|842114|842525|842774|842862|844047	GRP-3|HIS1-3|PSB29|DREB19|LTP2|ANNAT4|ANNAT3|HB-7|GolS1|MYB2|MDHAR|NAC053|NAC3|MYB15|MBF1C|ARP1|WRKY70|PIP1A|DI21|SAG21|SUS3|PIP1;5|PLAT1|CYP79B2|Rap2.6L|ZIFL1|SR1|SUS1|MAM1|SLAH3|CHIA|MSS1|CBP60G|AATP1|CYP707A3|HVA22E|LTP3|LEA14|POM1|ESL1|NRT1.1|FLP|MYB52|ERD10|AT1G22890|PIP1C|CSLD5|NCED5|ANNAT1|RD21A|NAC019|GolS2|SLAH1|MGL|AT1G65500|ADH1	-4.60552	-7.09266	19_GO:0050896 response to stimulus	0.581016	6.00518	0	12	0	0	-7.87597	2.17493
0	1	0	-2.74232	GO:0009409	M01	1	0	429	46	1259	18982	3.65369	GO Biological Processes	19	response to cold	1.61665	817205|817317|818457|818458|818531|819331|819758|820335|821806|821904|822277|824188|824572|824893|825331|826859|827273|828053|828714|829143|829661|830128|831100|831174|831554|831765|832206|832474|833998|835144|835567|835994|836103|838290|838633|838896|839349|840476|840895|841468|842043|842114|842862|843810|844047|844421	KCS11|AT2G27710|ANNAT4|ANNAT3|RPL23AA|GolS1|RCI2B|AT3G11630|AOX1A|MYB15|GAPA|CEJ1|HCEF1|BGL2|SLD1|AZI1|DI21|SAG21|ABI1|VEL1|CAT2|PLAT1|TUB6|Rap2.6L|CSLD2|SR1|SUS1|CHIA|AATP1|HVA22E|THI1|AT5G58784|RHL41|GSTU26|ERD10|AT1G22890|CIPK9|ANNAT1|GAPB|HKL1|SERAT2;1|GolS2|AT1G65500|EDS16|ADH1|CCR2	-1.34274	-3.05172	19_GO:0050896 response to stimulus	0.528775	3.44323	0	12	0	0	-7.87597	2.17493
0	1	0	-2.01675	GO:0009266	M01	1	0	644	61	1259	18982	4.84512	GO Biological Processes	19	response to temperature stimulus	1.42811	817205|817317|818414|818457|818458|818531|819331|819758|820049|820335|820947|821194|821806|821904|822041|822047|822117|822277|824188|824572|824893|825331|826859|827273|828053|828083|828714|829143|829661|830128|830441|830601|831100|831174|831554|831765|832206|832474|833998|835144|835567|835609|835994|836103|837095|837429|837865|838290|838633|838896|839349|840476|840895|841468|842043|842114|842862|…	KCS11|AT2G27710|DREB19|ANNAT4|ANNAT3|RPL23AA|GolS1|RCI2B|ATERDJ3A|AT3G11630|CTL2|GASA5|AOX1A|MYB15|MBF1C|HSFC1|ROF1|GAPA|CEJ1|HCEF1|BGL2|SLD1|AZI1|DI21|SAG21|RHS13|ABI1|VEL1|CAT2|PLAT1|FAD8|WRKY26|TUB6|Rap2.6L|CSLD2|SR1|SUS1|CHIA|AATP1|HVA22E|THI1|SUMO2|AT5G58784|RHL41|POM1|BIP3|CYP71B2|GSTU26|ERD10|AT1G22890|CIPK9|ANNAT1|GAPB|HKL1|SERAT2;1|GolS2|AT1G65500|HSFA8|EDS16|ADH1|CCR2	-0.881333	-2.50381	19_GO:0050896 response to stimulus	0.605138	2.94592	0	12	0	0	-7.87597	2.17493
1	0	-7.31527	0	GO:0005200	M10	1	0	30	10	676	18982	1.47929	GO Molecular Functions	21	structural constituent of cytoskeleton	9.35996	817504|820385|827154|831100|832098|832451|834459|838590|841425|843911	TUB7|ACT11|TUA6|TUB6|TUA5|TUB8|TUB4|TUB5|TUA2|TUB1	-4.93883	-7.31527		0.46432	8.80589	0	13	1	1	-7.31527	9.35996
1	0	-6.75638	0	ath04145	M10	1	0	82	15	676	18982	2.21893	KEGG Pathway	24	Phagosome	5.13656	817504|827154|831100|832098|832451|834459|838590|838880|841425|841658|842725|843898|843911|843917|844228	TUB7|TUA6|TUB6|TUA5|TUB8|TUB4|TUB5|RABG3B|TUA2|RABG3d|VHA-E3|AVA-P4|TUB1|ARAC5|VHA-A	-4.51824	-6.75638		0.566534	7.2136	0	13	0	0	-7.31527	9.35996
1	0	-6.75638	0	ko04145	M10	1	0	82	15	676	18982	2.21893	KEGG Pathway	24	Phagosome	5.13656	817504|827154|831100|832098|832451|834459|838590|838880|841425|841658|842725|843898|843911|843917|844228	TUB7|TUA6|TUB6|TUA5|TUB8|TUB4|TUB5|RABG3B|TUA2|RABG3d|VHA-E3|AVA-P4|TUB1|ARAC5|VHA-A	-4.51824	-6.75638		0.566534	7.2136	0	13	0	0	-7.31527	9.35996
1	0	-3.55869	0	GO:0007010	M10	1	0	288	23	676	18982	3.40237	GO Biological Processes	19	cytoskeleton organization	2.24249	816495|817504|817539|820385|825867|827154|828037|828783|829139|829367|831100|831412|831687|832451|834459|834901|836214|837558|838590|839878|843134|843911|843917	PRF1|TUB7|VLN1|ACT11|ATK5|TUA6|ADF8|MAP65-2|VLN4|AT4G32330|TUB6|SP1L4|SCAR4|TUB8|TUB4|AT5G48460|AT5G60930|WLIM1|TUB5|PFD6|MAP70-1|TUB1|ARAC5	-1.88064	-3.55869	19_GO:0071840 cellular component organization or biogenesis	0.697269	4.08295	0	13	0	0	-7.31527	9.35996
1	0	-2.63435	0	GO:0000278	M10	1	0	317	22	676	18982	3.25444	GO Biological Processes	19	mitotic cell cycle	1.94876	816142|817504|817921|820217|822195|827154|827195|828783|830847|831100|831809|832451|834426|834459|836214|838418|838590|838687|839467|841014|841471|843911	MCM4|TUB7|BUBR1|LGO|MAD2|TUA6|ATCSLB05|MAP65-2|CESA5|TUB6|EXO70A1|TUB8|CESA4|TUB4|AT5G60930|HIK|TUB5|CDKB2;2|CSLD5|CYCA1;1|UBC20|TUB1	-1.16907	-2.63435	19_GO:0009987 cellular process	0.682465	3.27347	0	13	0	0	-7.31527	9.35996
1	0	-2.27154	0	GO:0000226	M10	1	0	162	13	676	18982	1.92308	GO Biological Processes	19	microtubule cytoskeleton organization	2.25332	817504|825867|827154|828783|829367|831100|831412|832451|834459|836214|838590|839878|843911	TUB7|ATK5|TUA6|MAP65-2|AT4G32330|TUB6|SP1L4|TUB8|TUB4|AT5G60930|TUB5|PFD6|TUB1	-0.89183	-2.27154	19_GO:0071840 cellular component organization or biogenesis	0.528212	3.07856	0	13	0	0	-7.31527	9.35996
1	0	-2.09051	0	GO:0007017	M10	1	0	229	16	676	18982	2.36686	GO Biological Processes	19	microtubule-based process	1.96191	817504|825867|827154|828783|829367|831100|831412|832098|832451|834459|836214|838418|838590|839878|841425|843911	TUB7|ATK5|TUA6|MAP65-2|AT4G32330|TUB6|SP1L4|TUA5|TUB8|TUB4|AT5G60930|HIK|TUB5|PFD6|TUA2|TUB1	-0.753484	-2.09051	19_GO:0009987 cellular process	0.584671	2.8142	0	13	0	0	-7.31527	9.35996
1	0	-2.02731	0	GO:0003924	M10	1	0	193	14	676	18982	2.07101	GO Molecular Functions	21	GTPase activity	2.03688	816724|817504|827154|831100|831810|832098|832451|834459|838590|838880|841425|841658|843911|843917	RAB7A|TUB7|TUA6|TUB6|RABC2A|TUA5|TUB8|TUB4|TUB5|RABG3B|TUA2|RABG3d|TUB1|ARAC5	-0.708723	-2.02731		0.547738	2.78223	0	13	0	0	-7.31527	9.35996
1	1	-3.51262	-4.61632	GO:0010817	M11	2	0	405	57	1259	18982	4.5274	GO Biological Processes	19	regulation of hormone levels	2.12195	814903|816585|816765|816894|816966|817212|817876|818030|819562|821943|822148|823556|824229|825486|826642|827196|827381|828726|829096|829668|829672|829790|830154|830457|830518|830592|831220|831748|831809|832023|832524|832750|835205|836690|837095|837763|837971|837997|838125|838221|838859|839345|839474|839949|841944|843031|843077|843161|843685|843693|843716|843810|843886|844002|844105|844193|844376	SOT12|SUR1|CYP79B3|MES1|AT2G24300|BAS1|PKT3|PID|NAC047|IPT7|AT3G25610|NIT1|DWF4|IPT3|AT4G10500|CYP702A2|ACX1|ACS7|CKX4|AT4G35160|LOG5|ROT3|CYP79B2|ASA1|LOG7|ST2A|ZIFL1|CTR1|EXO70A1|IPT5|DMR6|CBP60G|AT5G51310|bHLH093|POM1|NRT1.1|AT1G14120|FLP|GA3OX1|AT1G16510|PATL2|EFE|YUC3|AT1G30690|LOX1|CYP735A2|LOX6|MYB62|MKK9|PIN1|SARD1|EDS16|WAT1|OPR2|LAX3|RHM1|AT1G80360	-4.73426	-7.25037	19_GO:0065007 biological regulation	0.585937	6.08301	0	14	1	1	-7.25037	2.57413
1	1	-3.01151	-4.31713	GO:0042445	M11	2	0	296	45	1259	18982	3.57427	GO Biological Processes	19	hormone metabolic process	2.29212	814903|816585|816765|816894|816966|817212|817876|819562|821943|823556|824229|825486|826642|827196|827381|828726|829096|829668|829672|829790|830154|830457|830518|830592|831748|832023|832524|832750|835205|836690|837095|837971|838125|839345|839474|841944|843031|843077|843161|843685|843716|843810|843886|844002|844376	SOT12|SUR1|CYP79B3|MES1|AT2G24300|BAS1|PKT3|NAC047|IPT7|NIT1|DWF4|IPT3|AT4G10500|CYP702A2|ACX1|ACS7|CKX4|AT4G35160|LOG5|ROT3|CYP79B2|ASA1|LOG7|ST2A|CTR1|IPT5|DMR6|CBP60G|AT5G51310|bHLH093|POM1|AT1G14120|GA3OX1|EFE|YUC3|LOX1|CYP735A2|LOX6|MYB62|MKK9|SARD1|EDS16|WAT1|OPR2|AT1G80360	-4.40082	-6.81713	19_GO:0065007 biological regulation	0.523211	5.97164	0	14	0	0	-7.25037	2.57413
1	1	-2.95803	-4.17358	GO:0042446	M11	2	0	205	35	1259	18982	2.77998	GO Biological Processes	19	hormone biosynthetic process	2.57413	816585|816765|816966|817876|819562|821943|823556|824229|825486|827196|827381|828726|829668|829672|829790|830154|830457|830518|831748|832023|832750|835205|836690|838125|839345|839474|841944|843031|843077|843161|843685|843716|843810|844002|844376	SUR1|CYP79B3|AT2G24300|PKT3|NAC047|IPT7|NIT1|DWF4|IPT3|CYP702A2|ACX1|ACS7|AT4G35160|LOG5|ROT3|CYP79B2|ASA1|LOG7|CTR1|IPT5|CBP60G|AT5G51310|bHLH093|GA3OX1|EFE|YUC3|LOX1|CYP735A2|LOX6|MYB62|MKK9|SARD1|EDS16|OPR2|AT1G80360	-4.29283	-6.65854	19_GO:0065007 biological regulation	0.463325	6.0396	0	14	0	0	-7.25037	2.57413
1	1	-2.39877	-4.93082	GO:0009404	M11	2	0	72	19	1259	18982	1.50913	GO Biological Processes	19	toxin metabolic process	3.97866	816765|817495|817876|818902|820083|825451|830153|830154|836368|838240|838288|838290|841805|842261|843328|843685|843799|844169|844173	CYP79B3|GSTU4|PKT3|NAC042|GSTU8|ATGSTF13|AKN2|CYP79B2|GSTU9|GSTF4|GSTU24|GSTU26|GSTU28|GSTU16|GSTU12|MKK9|GSTU10|GSTU22|GSTU20	-4.40885	-6.84328	19_GO:0008152 metabolic process	0.343597	6.7491	0	15	1	1	-6.84328	7.55894
0	1	0	-6.26764	GO:0006749	M01	1	0	43	10	584	18982	1.71233	GO Biological Processes	19	glutathione metabolic process	7.55894	817495|820083|829256|832691|836368|838288|842261|843328|843799|844169	GSTU4|GSTU8|AT4G31290|AT5G26220|GSTU9|GSTU24|GSTU16|GSTU12|GSTU10|GSTU22	-4.12799	-6.26764	19_GO:0008152 metabolic process	0.53683	7.67131	0	15	0	0	-6.84328	7.55894
0	1	0	-4.79876	GO:0009407	M01	1	0	49	14	1259	18982	1.11199	GO Biological Processes	19	toxin catabolic process	4.30773	817495|817876|820083|825451|836368|838240|838288|838290|841805|842261|843328|843799|844169|844173	GSTU4|PKT3|GSTU8|ATGSTF13|GSTU9|GSTF4|GSTU24|GSTU26|GSTU28|GSTU16|GSTU12|GSTU10|GSTU22|GSTU20	-3.4067	-5.6528	19_GO:0098754 detoxification	0.295536	6.17905	0	15	0	0	-6.84328	7.55894
0	1	0	-4.94432	GO:0004364	M01	1	0	59	15	1259	18982	1.19142	GO Molecular Functions	21	glutathione transferase activity	3.83315	817495|820083|825451|831800|834530|836368|838240|838288|838290|841805|842261|843328|843799|844169|844173	GSTU4|GSTU8|ATGSTF13|GSTL1|AT5G44990|GSTU9|GSTF4|GSTU24|GSTU26|GSTU28|GSTU16|GSTU12|GSTU10|GSTU22|GSTU20	-3.09147	-5.3141		0.305786	5.80903	0	15	0	0	-6.84328	7.55894
0	1	0	-4.07378	GO:0098754	M01	1	0	104	20	1259	18982	1.58856	GO Biological Processes	19	detoxification	2.89943	817365|817495|817876|820083|823556|824120|825451|832538|836368|837405|838240|838288|838290|841805|842261|843328|843799|844047|844169|844173	CSD2|GSTU4|PKT3|GSTU8|NIT1|LSU1|ATGSTF13|LSU2|GSTU9|CSD1|GSTF4|GSTU24|GSTU26|GSTU28|GSTU16|GSTU12|GSTU10|ADH1|GSTU22|GSTU20	-2.72937	-4.85256	19_GO:0098754 detoxification	0.352381	5.17686	0	15	0	0	-6.84328	7.55894
0	1	0	-4.81883	GO:0009636	M01	1	0	201	19	584	18982	3.25342	GO Biological Processes	19	response to toxic substance	3.07246	817495|817876|820083|821935|823556|824120|829661|830443|832538|833957|836368|838288|842261|843027|843328|843660|843799|844169|28720712	GSTU4|PKT3|GSTU8|ALF5|NIT1|LSU1|CAT2|AT5G05600|LSU2|NAC6|GSTU9|GSTU24|GSTU16|DIN9|GSTU12|KTI1|GSTU10|GSTU22|AT5G05300	-2.90852	-4.81883	19_GO:0050896 response to stimulus	0.734145	5.26267	0	15	0	0	-6.84328	7.55894
0	1	0	-2.6476	ath00480	M01	1	0	93	17	1259	18982	1.35028	KEGG Pathway	24	Glutathione metabolism	2.75602	817495|820083|822349|825451|831800|834169|836368|838240|838288|838290|839044|841805|842261|843328|843799|844169|844173	GSTU4|GSTU8|G6PD5|ATGSTF13|GSTL1|AT5G41670|GSTU9|GSTF4|GSTU24|GSTU26|G6PD3|GSTU28|GSTU16|GSTU12|GSTU10|GSTU22|GSTU20	-2.00097	-3.93026		0.325272	4.52449	0	15	0	0	-6.84328	7.55894
0	1	0	-2.6476	ko00480	M01	1	0	93	17	1259	18982	1.35028	KEGG Pathway	24	Glutathione metabolism	2.75602	817495|820083|822349|825451|831800|834169|836368|838240|838288|838290|839044|841805|842261|843328|843799|844169|844173	GSTU4|GSTU8|G6PD5|ATGSTF13|GSTL1|AT5G41670|GSTU9|GSTF4|GSTU24|GSTU26|G6PD3|GSTU28|GSTU16|GSTU12|GSTU10|GSTU22|GSTU20	-2.00097	-3.93026		0.325272	4.52449	0	15	0	0	-6.84328	7.55894
0	1	0	-2.60396	GO:0016765	M01	1	0	151	22	1259	18982	1.74742	GO Molecular Functions	21	transferase activity, transferring alkyl or aryl (other than methyl) groups	2.19666	817495|820083|821943|822957|825451|825486|831800|832023|834530|835707|835994|836368|838240|838288|838290|841805|842096|842261|843328|843799|844169|844173	GSTU4|GSTU8|IPT7|AT3G32040|ATGSTF13|IPT3|GSTL1|IPT5|AT5G44990|NAS2|AT5G58784|GSTU9|GSTF4|GSTU24|GSTU26|GSTU28|NAS4|GSTU16|GSTU12|GSTU10|GSTU22|GSTU20	-1.58161	-3.39279		0.369282	3.93482	0	15	0	0	-6.84328	7.55894
0	1	0	-3.20444	GO:0006575	M01	1	0	111	11	584	18982	1.88356	GO Biological Processes	19	cellular modified amino acid metabolic process	3.22106	817495|820083|829256|832691|836368|838288|840543|842261|843328|843799|844169	GSTU4|GSTU8|AT4G31290|AT5G26220|GSTU9|GSTU24|SHM7|GSTU16|GSTU12|GSTU10|GSTU22	-1.59455	-3.20444	19_GO:0008152 metabolic process	0.562541	4.18124	0	15	0	0	-6.84328	7.55894
0	1	0	-6.8184	GO:0009611	M01	1	0	227	24	584	18982	4.10959	GO Biological Processes	19	response to wounding	3.43649	814828|817210|817841|817876|818471|826958|827381|829431|829730|830457|830520|831162|831330|832474|834101|836103|838870|839265|839349|841944|842994|843077|843660|843685	RNS1|AT2G26690|AP4.3A|PKT3|AT2G38870|TPS12|ACX1|GAMMA-VPE|SEN1|ASA1|NHL3|JAZ10|FDH|CHIA|GLIP1|RHL41|MYB3|ATAF1|CIPK9|LOX1|AT1G66760|LOX6|KTI1|MKK9	-4.54747	-6.8184	19_GO:0050896 response to stimulus	0.821449	6.57959	0	16	1	1	-6.8184	3.43649
1	1	-5.62385	-2.2332	GO:0015318	M11	2	0	621	76	1259	18982	6.03654	GO Molecular Functions	21	inorganic molecular entity transmembrane transporter activity	1.84518	816231|817109|817123|818002|818255|818487|818536|818754|819566|820457|820864|820870|821037|821052|821863|822112|822265|822336|823712|823713|824046|824349|824740|825316|825513|826426|826427|826685|826811|826973|827332|827641|827712|827713|827740|828439|828470|829069|829134|829142|829492|829662|829918|830355|830831|830882|831219|831220|831479|831629|832468|832703|834680|834794|835025|835052|836187|…	GLR2|MOT1|TIP4;1|NIP2;1|GAMMA-TIP|PIP2E|UMAMIT14|ACA4|GLR1.1|ZIP1|AT3G16180|DELTA-TIP|CNBT1|SKOR|AT3G22910|AT3G25190|PHT2;1|CLC-B|AT3G45700|AT3G45710|PHT3;2|CAX3|PROT2|PIP1A|AT3G63380|SULTR1;1|CNGC13|UMAMIT29|BAT5|HAK5|OPT3|NLM1|IRT2|IRT1|KUP9|PIP1;5|CHX17|AT4G29480|HMA2|HA2|KUP5|PIP3|ACA2|CAT6|AT5G09720|SULTR2;1|ZIF1|ZIFL1|mSFC1|AT5G17630|SLAH3|MSS1|KCO2|TIP2;3|AAP6|CLC-C|PIP2;4|HA11|AT5G62720|M…	-4.40082	-6.81112		0.671213	5.70755	0	17	1	1	-6.81112	1.87625
1	1	-3.41583	-2.41836	GO:0015075	M11	2	0	679	75	1259	18982	5.95711	GO Molecular Functions	21	ion transmembrane transporter activity	1.66536	814811|816231|817109|818002|818409|818536|818754|819566|820457|820864|820870|821037|821052|821863|822018|822112|822148|822265|822336|823712|823713|824349|824740|825513|826426|826427|826685|826811|826973|827332|827641|827712|827713|827740|828470|828955|829069|829134|829142|829492|829918|830355|830831|830882|831219|831220|831479|831629|832468|832689|832703|834680|834794|835025|835052|836388|836393|…	UTR1|GLR2|MOT1|NIP2;1|AMT2|UMAMIT14|ACA4|GLR1.1|ZIP1|AT3G16180|DELTA-TIP|CNBT1|SKOR|AT3G22910|AMT1;3|AT3G25190|AT3G25610|PHT2;1|CLC-B|AT3G45700|AT3G45710|CAX3|PROT2|AT3G63380|SULTR1;1|CNGC13|UMAMIT29|BAT5|HAK5|OPT3|NLM1|IRT2|IRT1|KUP9|CHX17|AAC3|AT4G29480|HMA2|HA2|KUP5|ACA2|CAT6|AT5G09720|SULTR2;1|ZIF1|ZIFL1|mSFC1|AT5G17630|SLAH3|AT5G26200|MSS1|KCO2|TIP2;3|AAP6|CLC-C|HA11|AT5G62720|MGT9|AT1G06890…	-2.8464	-5.04675		0.667065	4.7058	0	17	0	0	-6.81112	1.87625
0	1	0	-3.48947	GO:0006811	M01	1	0	682	72	1259	18982	5.71882	GO Biological Processes	19	ion transport	1.59171	814811|814938|816231|817109|817415|818002|818143|818409|818435|818536|818754|819566|820457|820864|821052|821270|821863|822018|822148|822265|823712|823713|824046|824058|824349|824740|825513|826426|826973|827332|827641|827712|827713|827740|828470|828681|829069|829142|829492|829918|830355|830831|830882|831479|831629|832441|832468|832509|834680|835025|835028|835146|836388|836393|836577|836815|837199|…	UTR1|DTX1|GLR2|MOT1|AT2G28660|NIP2;1|AT2G35730|AMT2|LTP2|UMAMIT14|ACA4|GLR1.1|ZIP1|AT3G16180|SKOR|WRKY45|AT3G22910|AMT1;3|AT3G25610|PHT2;1|AT3G45700|AT3G45710|PHT3;2|AT3G48970|CAX3|PROT2|AT3G63380|SULTR1;1|HAK5|OPT3|NLM1|IRT2|IRT1|KUP9|CHX17|GDU2|AT4G29480|HA2|KUP5|ACA2|CAT6|AT5G09720|SULTR2;1|mSFC1|AT5G17630|AT5G23760|SLAH3|YSL2|KCO2|AAP6|XIP1|AT5G50740|HA11|AT5G62720|MGT9|AT5G66815|AT1G06890|NR…	-2.23121	-4.22294	19_GO:0051179 localization	0.654415	4.1945	0	17	0	0	-6.81112	1.87625
1	0	-2.37701	0	GO:0034220	M10	1	0	333	39	1259	18982	3.0977	GO Biological Processes	19	ion transmembrane transport	1.76578	814811|818409|818536|818754|820457|821052|821863|822018|822265|823712|824046|824349|825513|826426|826973|827712|827713|827740|828681|829069|829142|829492|829918|830355|830882|831629|834680|835025|836388|837199|840476|842387|842525|842725|843519|843898|843976|844134|844228	UTR1|AMT2|UMAMIT14|ACA4|ZIP1|SKOR|AT3G22910|AMT1;3|PHT2;1|AT3G45700|PHT3;2|CAX3|AT3G63380|SULTR1;1|HAK5|IRT2|IRT1|KUP9|GDU2|AT4G29480|HA2|KUP5|ACA2|CAT6|SULTR2;1|AT5G17630|KCO2|AAP6|HA11|AT1G06890|ANNAT1|IRT3|SLAH1|VHA-E3|SUC1|AVA-P4|PHT1;9|AST56|VHA-A	-1.58854	-3.40268	19_GO:0051179 localization	0.488285	3.75753	0	17	0	0	-6.81112	1.87625
0	1	0	-2.3263	GO:0008324	M01	1	0	389	43	1259	18982	3.41541	GO Molecular Functions	21	cation transmembrane transporter activity	1.66661	816231|818409|818536|818754|819566|820457|820870|821052|821863|822018|822112|822336|824349|824740|825513|826685|826973|827332|827712|827713|827740|828470|829069|829134|829142|829492|829918|830831|831219|831220|832703|834680|834794|836388|836577|838200|842387|842721|842725|843519|843898|844014|844228	GLR2|AMT2|UMAMIT14|ACA4|GLR1.1|ZIP1|DELTA-TIP|SKOR|AT3G22910|AMT1;3|AT3G25190|CLC-B|CAX3|PROT2|AT3G63380|UMAMIT29|HAK5|OPT3|IRT2|IRT1|KUP9|CHX17|AT4G29480|HMA2|HA2|KUP5|ACA2|AT5G09720|ZIF1|ZIFL1|MSS1|KCO2|TIP2;3|HA11|MGT9|AT1G16310|IRT3|CHX16|VHA-E3|SUC1|AVA-P4|AT1G76800|VHA-A	-1.42333	-3.15622		0.511873	3.54061	0	17	0	0	-6.81112	1.87625
1	0	-2.16097	0	GO:0098660	M10	1	0	225	28	1259	18982	2.22399	GO Biological Processes	19	inorganic ion transmembrane transport	1.87625	818754|820457|821052|821863|822265|823712|824046|824349|825513|826426|826973|827712|827713|827740|829069|829142|829492|829918|830882|834680|836388|840476|842387|842725|843519|843898|844134|844228	ACA4|ZIP1|SKOR|AT3G22910|PHT2;1|AT3G45700|PHT3;2|CAX3|AT3G63380|SULTR1;1|HAK5|IRT2|IRT1|KUP9|AT4G29480|HA2|KUP5|ACA2|SULTR2;1|KCO2|HA11|ANNAT1|IRT3|VHA-E3|SUC1|AVA-P4|AST56|VHA-A	-1.30296	-3.00641	19_GO:0051179 localization	0.415594	3.52406	0	17	0	0	-6.81112	1.87625
0	1	0	-6.7347	GO:0031667	M01	1	0	281	27	584	18982	4.62329	GO Biological Processes	19	response to nutrient levels	3.1231	814828|819332|820034|822488|823888|823918|824120|824693|824865|825794|829661|830293|831147|832137|832538|834943|835028|836872|838739|839349|840990|841144|841998|842043|842774|843027|843161	RNS1|MYB2|PYD4|AT3G28580|ASN1|PYE|LSU1|MKP1|bHLH39|ATG8B|CAT2|BHLH101|WRKY75|SPX1|LSU2|ATSDI1|XIP1|CGLD27|AT1G21400|CIPK9|AT1G43910|AT1G47400|BCDH BETA1|SERAT2;1|MGL|DIN9|MYB62	-4.50438	-6.7347	19_GO:0050896 response to stimulus	0.868941	6.38812	0	18	1	1	-6.7347	3.1231
0	1	0	-6.09998	GO:0009991	M01	1	0	321	28	584	18982	4.79452	GO Biological Processes	19	response to extracellular stimulus	2.83519	814828|819332|820034|822488|823888|823918|824120|824693|824865|825794|829661|830293|831147|832137|832474|832538|834943|835028|836872|838739|839349|840990|841144|841998|842043|842774|843027|843161	RNS1|MYB2|PYD4|AT3G28580|ASN1|PYE|LSU1|MKP1|bHLH39|ATG8B|CAT2|BHLH101|WRKY75|SPX1|CHIA|LSU2|ATSDI1|XIP1|CGLD27|AT1G21400|CIPK9|AT1G43910|AT1G47400|BCDH BETA1|SERAT2;1|MGL|DIN9|MYB62	-3.99071	-6.09998	19_GO:0050896 response to stimulus	0.884091	5.90808	0	18	0	0	-6.7347	3.1231
0	1	0	-4.99919	GO:0042594	M01	1	0	231	21	584	18982	3.59589	GO Biological Processes	19	response to starvation	2.95486	814828|819332|823888|823918|824120|824865|825794|829661|830293|832137|832538|834943|835028|836872|838739|839349|840990|841144|842043|842774|843161	RNS1|MYB2|ASN1|PYE|LSU1|bHLH39|ATG8B|CAT2|BHLH101|SPX1|LSU2|ATSDI1|XIP1|CGLD27|AT1G21400|CIPK9|AT1G43910|AT1G47400|SERAT2;1|MGL|MYB62	-3.04187	-4.99919	19_GO:0050896 response to stimulus	0.77045	5.32586	0	18	0	0	-6.7347	3.1231
0	1	0	-4.45894	GO:0009267	M01	1	0	195	18	584	18982	3.08219	GO Biological Processes	19	cellular response to starvation	3.00032	814828|819332|823888|823918|824120|824865|825794|829661|830293|832137|832538|834943|838739|839349|840990|842043|842774|843161	RNS1|MYB2|ASN1|PYE|LSU1|bHLH39|ATG8B|CAT2|BHLH101|SPX1|LSU2|ATSDI1|AT1G21400|CIPK9|AT1G43910|SERAT2;1|MGL|MYB62	-2.62657	-4.45894	19_GO:0050896 response to stimulus	0.715196	5.00228	0	18	0	0	-6.7347	3.1231
0	1	0	-4.30125	GO:0031669	M01	1	0	219	19	584	18982	3.25342	GO Biological Processes	19	cellular response to nutrient levels	2.81993	814828|819332|820034|823888|823918|824120|824865|825794|829661|830293|832137|832538|834943|838739|839349|840990|842043|842774|843161	RNS1|MYB2|PYD4|ASN1|PYE|LSU1|bHLH39|ATG8B|CAT2|BHLH101|SPX1|LSU2|ATSDI1|AT1G21400|CIPK9|AT1G43910|SERAT2;1|MGL|MYB62	-2.49007	-4.30125	19_GO:0050896 response to stimulus	0.734145	4.82622	0	18	0	0	-6.7347	3.1231
0	1	0	-3.81748	GO:0031668	M01	1	0	258	20	584	18982	3.42466	GO Biological Processes	19	cellular response to extracellular stimulus	2.51965	814828|819332|820034|823888|823918|824120|824865|825794|829661|830293|832137|832474|832538|834943|838739|839349|840990|842043|842774|843161	RNS1|MYB2|PYD4|ASN1|PYE|LSU1|bHLH39|ATG8B|CAT2|BHLH101|SPX1|CHIA|LSU2|ATSDI1|AT1G21400|CIPK9|AT1G43910|SERAT2;1|MGL|MYB62	-2.08695	-3.81748	19_GO:0050896 response to stimulus	0.75255	4.37858	0	18	0	0	-6.7347	3.1231
0	1	0	-3.68421	GO:0071496	M01	1	0	264	20	584	18982	3.42466	GO Biological Processes	19	cellular response to external stimulus	2.46238	814828|819332|820034|823888|823918|824120|824865|825794|829661|830293|832137|832474|832538|834943|838739|839349|840990|842043|842774|843161	RNS1|MYB2|PYD4|ASN1|PYE|LSU1|bHLH39|ATG8B|CAT2|BHLH101|SPX1|CHIA|LSU2|ATSDI1|AT1G21400|CIPK9|AT1G43910|SERAT2;1|MGL|MYB62	-1.99351	-3.68421	19_GO:0050896 response to stimulus	0.75255	4.26298	0	18	0	0	-6.7347	3.1231
1	0	-6.66173	0	GO:0005198	M10	1	0	409	37	676	18982	5.47337	GO Molecular Functions	21	structural molecule activity	2.54023	816243|817037|817317|817504|818531|819179|819652|820385|820931|821338|821405|822485|824424|824541|824556|824624|827074|827154|829709|830551|830810|831100|831853|832098|832451|833473|834459|834597|835772|837218|837291|838590|839038|841425|842976|843911|844129	AT2G17360|EXT6|AT2G27710|TUB7|RPL23AA|AT2G45710|AT3G04920|ACT11|AT3G16780|RACK1C_AT|RLK902|AT3G28550|AT3G52580|AT3G53740|AT3G53890|HRGP1|AT4G14320|TUA6|HMGB5|AT5G06630|AT5G09510|TUB6|AT5G02610|TUA5|TUB8|EXT13|TUB4|AT5G45590|AT5G56710|AT1G07070|RPS15A|TUB5|AT1G24240|TUA2|SAG24|TUB1|AT1G77940	-4.4391	-6.66173		0.874845	6.05123	0	19	1	1	-6.66173	2.54023
1	0	-2.53455	0	GO:0003735	M10	1	0	283	20	676	18982	2.95858	GO Molecular Functions	21	structural constituent of ribosome	1.98444	816243|817317|818531|819179|819652|820931|821405|824424|824541|824556|827074|830810|831853|834597|835772|837218|837291|839038|842976|844129	AT2G17360|AT2G27710|RPL23AA|AT2G45710|AT3G04920|AT3G16780|RLK902|AT3G52580|AT3G53740|AT3G53890|AT4G14320|AT5G09510|AT5G02610|AT5G45590|AT5G56710|AT1G07070|RPS15A|AT1G24240|SAG24|AT1G77940	-1.10135	-2.53455		0.651699	3.20635	0	19	0	0	-6.66173	2.54023
0	1	0	-6.4787	GO:0009651	M01	1	0	481	37	584	18982	6.33562	GO Biological Processes	19	response to salt stress	2.50026	814671|814903|818414|818902|819053|819331|819332|819700|821904|824046|824120|824693|825184|827725|831174|831765|831782|832287|832474|832538|832703|832820|832944|833957|833998|834660|836103|837413|837997|838896|839349|840493|841571|842114|842862|843685|28720712	HB17|SOT12|DREB19|NAC042|BGLU28|GolS1|MYB2|RLP30|MYB15|PHT3;2|LSU1|MKP1|DIN2|ChiC|Rap2.6L|SR1|SIS|AT5G22270|CHIA|LSU2|MSS1|LACS7|BGLU24|NAC6|AATP1|DELTA-OAT|RHL41|ESL1|FLP|AT1G22890|CIPK9|TPPD|ABCG13|GolS2|AT1G65500|MKK9|AT5G05300	-4.29259	-6.4787	19_GO:0050896 response to stimulus	1.00803	5.93777	0	20	1	1	-6.4787	2.50026
0	1	0	-6.00635	GO:0006970	M01	1	0	566	40	584	18982	6.84932	GO Biological Processes	19	response to osmotic stress	2.29706	814671|814903|818414|818902|819053|819331|819332|819700|821904|824046|824120|824693|824807|825184|827725|828781|831174|831765|831782|832287|832474|832538|832703|832820|832944|833957|833998|834660|836103|837413|837997|838896|839349|840493|841571|842114|842862|842880|843685|28720712	HB17|SOT12|DREB19|NAC042|BGLU28|GolS1|MYB2|RLP30|MYB15|PHT3;2|LSU1|MKP1|WRKY70|DIN2|ChiC|ATS1|Rap2.6L|SR1|SIS|AT5G22270|CHIA|LSU2|MSS1|LACS7|BGLU24|NAC6|AATP1|DELTA-OAT|RHL41|ESL1|FLP|AT1G22890|CIPK9|TPPD|ABCG13|GolS2|AT1G65500|AT1G65690|MKK9|AT5G05300	-3.90867	-6.00635	19_GO:0050896 response to stimulus	1.04523	5.58151	0	20	0	0	-6.4787	2.50026
0	1	0	-6.38289	GO:0009737	M01	1	0	589	42	584	18982	7.19178	GO Biological Processes	19	response to abscisic acid	2.31773	815101|817876|818167|819280|819331|819332|819566|821135|822041|822197|822447|822488|825018|827273|827725|828714|828781|830744|831159|831174|831765|832703|832750|833957|833998|834702|835024|836051|836739|837413|837997|838374|838390|839265|839523|840990|841218|841944|842114|842880|843106|843418	GRP-3|PKT3|BLH1|HB-7|GolS1|MYB2|GLR1.1|DOX1|MBF1C|AT3G26000|PMZ|AT3G28580|SPP1|DI21|ChiC|ABI1|ATS1|AT5G08450|AT5G13200|Rap2.6L|SR1|MSS1|CBP60G|NAC6|AATP1|NAC096|MYB78|LTP3|AT5G66070|ESL1|FLP|MYB52|E12A11|ATAF1|MPK11|AT1G43910|MYB112|LOX1|GolS2|AT1G65690|AT1G67800|AT1G70810	-4.22393	-6.38289	19_GO:0050896 response to stimulus	1.06907	5.78814	0	21	1	1	-6.38289	2.31773
0	1	0	-6.30494	GO:0097305	M01	1	0	593	42	584	18982	7.19178	GO Biological Processes	19	response to alcohol	2.3021	815101|817876|818167|819280|819331|819332|819566|821135|822041|822197|822447|822488|825018|827273|827725|828714|828781|830744|831159|831174|831765|832703|832750|833957|833998|834702|835024|836051|836739|837413|837997|838374|838390|839265|839523|840990|841218|841944|842114|842880|843106|843418	GRP-3|PKT3|BLH1|HB-7|GolS1|MYB2|GLR1.1|DOX1|MBF1C|AT3G26000|PMZ|AT3G28580|SPP1|DI21|ChiC|ABI1|ATS1|AT5G08450|AT5G13200|Rap2.6L|SR1|MSS1|CBP60G|NAC6|AATP1|NAC096|MYB78|LTP3|AT5G66070|ESL1|FLP|MYB52|E12A11|ATAF1|MPK11|AT1G43910|MYB112|LOX1|GolS2|AT1G65690|AT1G67800|AT1G70810	-4.15894	-6.30494	19_GO:0050896 response to stimulus	1.06907	5.73948	0	21	0	0	-6.38289	2.31773
0	1	0	-5.09763	GO:0033993	M01	1	0	776	47	584	18982	8.04795	GO Biological Processes	19	response to lipid	1.96864	815101|817876|818167|819280|819331|819332|819566|821135|822041|822197|822447|822488|824807|825018|827273|827725|828714|828781|829150|830744|831159|831174|831648|831765|832555|832703|832750|833957|833998|834702|835024|836051|836739|837413|837997|838374|838390|839265|839345|839523|840990|841218|841944|842114|842880|843106|843418	GRP-3|PKT3|BLH1|HB-7|GolS1|MYB2|GLR1.1|DOX1|MBF1C|AT3G26000|PMZ|AT3G28580|WRKY70|SPP1|DI21|ChiC|ABI1|ATS1|XTH24|AT5G08450|AT5G13200|Rap2.6L|MYB56|SR1|FPF1|MSS1|CBP60G|NAC6|AATP1|NAC096|MYB78|LTP3|AT5G66070|ESL1|FLP|MYB52|E12A11|ATAF1|EFE|MPK11|AT1G43910|MYB112|LOX1|GolS2|AT1G65690|AT1G67800|AT1G70810	-3.13197	-5.09763	19_GO:0050896 response to stimulus	1.12568	4.90868	0	21	0	0	-6.38289	2.31773
1	0	-6.12797	0	GO:0048764	M10	1	0	116	17	676	18982	2.51479	GO Biological Processes	19	trichoblast maturation	4.11516	814899|819197|820333|821089|823513|827195|827598|828083|829139|831327|835205|835755|836187|837813|841468|841654|842651	MRH6|ROPGEF4|AT3G11600|AT3G01730|AT3G43960|ATCSLB05|MRH1|RHS13|VLN4|MYB66|AT5G51310|AGP14|PIP2;4|EXPA7|HKL1|ROPGEF11|RHS8	-4.0128	-6.12797	19_GO:0032501 multicellular organismal process	0.602209	6.46703	0	22	1	1	-6.12797	4.11516
1	0	-6.12797	0	GO:0048765	M10	1	0	116	17	676	18982	2.51479	GO Biological Processes	19	root hair cell differentiation	4.11516	814899|819197|820333|821089|823513|827195|827598|828083|829139|831327|835205|835755|836187|837813|841468|841654|842651	MRH6|ROPGEF4|AT3G11600|AT3G01730|AT3G43960|ATCSLB05|MRH1|RHS13|VLN4|MYB66|AT5G51310|AGP14|PIP2;4|EXPA7|HKL1|ROPGEF11|RHS8	-4.0128	-6.12797	19_GO:0032501 multicellular organismal process	0.602209	6.46703	0	22	0	0	-6.12797	4.11516
1	0	-6.07417	0	GO:0048469	M10	1	0	117	17	676	18982	2.51479	GO Biological Processes	19	cell maturation	4.07998	814899|819197|820333|821089|823513|827195|827598|828083|829139|831327|835205|835755|836187|837813|841468|841654|842651	MRH6|ROPGEF4|AT3G11600|AT3G01730|AT3G43960|ATCSLB05|MRH1|RHS13|VLN4|MYB66|AT5G51310|AGP14|PIP2;4|EXPA7|HKL1|ROPGEF11|RHS8	-3.97073	-6.07417	19_GO:0032502 developmental process	0.602209	6.42168	0	22	0	0	-6.12797	4.11516
1	0	-5.97477	0	GO:0010015	M10	1	0	282	28	676	18982	4.14201	GO Biological Processes	19	root morphogenesis	2.78807	814899|819197|820333|821089|822018|823513|826868|827195|827598|828083|829139|829861|831327|831809|832620|835205|835731|835755|836187|836815|837095|837303|837813|841468|841654|842651|843791|844105	MRH6|ROPGEF4|AT3G11600|AT3G01730|AMT1;3|AT3G43960|AIR1|ATCSLB05|MRH1|RHS13|VLN4|PLP1|MYB66|EXO70A1|DGR2|AT5G51310|EXPA14|AGP14|PIP2;4|AT5G66815|POM1|ATMPK13|EXPA7|HKL1|ROPGEF11|RHS8|BS1|LAX3	-3.88276	-5.97477	19_GO:0032501 multicellular organismal process	0.766384	5.81333	0	22	0	0	-6.12797	4.11516
1	0	-5.81428	0	GO:0010054	M10	1	0	122	17	676	18982	2.51479	GO Biological Processes	19	trichoblast differentiation	3.91277	814899|819197|820333|821089|823513|827195|827598|828083|829139|831327|835205|835755|836187|837813|841468|841654|842651	MRH6|ROPGEF4|AT3G11600|AT3G01730|AT3G43960|ATCSLB05|MRH1|RHS13|VLN4|MYB66|AT5G51310|AGP14|PIP2;4|EXPA7|HKL1|ROPGEF11|RHS8	-3.73887	-5.81428	19_GO:0032501 multicellular organismal process	0.602209	6.20228	0	22	0	0	-6.12797	4.11516
1	0	-5.74056	0	GO:0010053	M10	1	0	137	18	676	18982	2.66272	GO Biological Processes	19	root epidermal cell differentiation	3.68933	814899|819197|820333|821089|823513|827195|827598|828083|829139|831327|835205|835755|836187|837095|837813|841468|841654|842651	MRH6|ROPGEF4|AT3G11600|AT3G01730|AT3G43960|ATCSLB05|MRH1|RHS13|VLN4|MYB66|AT5G51310|AGP14|PIP2;4|POM1|EXPA7|HKL1|ROPGEF11|RHS8	-3.68634	-5.74056	19_GO:0032501 multicellular organismal process	0.619197	6.07075	0	22	0	0	-6.12797	4.11516
1	0	-5.12897	0	GO:0080147	M10	1	0	96	14	676	18982	2.07101	GO Biological Processes	19	root hair cell development	4.09498	819197|820333|821089|823513|827195|828083|829139|835205|835755|836187|837813|841468|841654|842651	ROPGEF4|AT3G11600|AT3G01730|AT3G43960|ATCSLB05|RHS13|VLN4|AT5G51310|AGP14|PIP2;4|EXPA7|HKL1|ROPGEF11|RHS8	-3.15907	-5.12897	19_GO:0032501 multicellular organismal process	0.547738	5.84198	0	22	0	0	-6.12797	4.11516
1	0	-5.04737	0	GO:0090627	M10	1	0	168	19	676	18982	2.81065	GO Biological Processes	19	plant epidermal cell differentiation	3.1757	814899|819197|820217|820333|821089|823513|827195|827598|828083|829139|831327|835205|835755|836187|837095|837813|841468|841654|842651	MRH6|ROPGEF4|LGO|AT3G11600|AT3G01730|AT3G43960|ATCSLB05|MRH1|RHS13|VLN4|MYB66|AT5G51310|AGP14|PIP2;4|POM1|EXPA7|HKL1|ROPGEF11|RHS8	-3.0859	-5.04737	19_GO:0032502 developmental process	0.635681	5.44314	0	22	0	0	-6.12797	4.11516
1	0	-4.59716	0	GO:1905392	M10	1	0	444	34	676	18982	5.02959	GO Biological Processes	19	plant organ morphogenesis	2.15026	814899|819197|820333|820736|821089|822018|823513|824229|826868|827195|827598|828083|829139|829790|829861|829931|831327|831809|832620|835205|835731|835755|836187|836815|837095|837303|837813|837932|841468|841654|842651|843693|843791|844105	MRH6|ROPGEF4|AT3G11600|AT3G15070|AT3G01730|AMT1;3|AT3G43960|DWF4|AIR1|ATCSLB05|MRH1|RHS13|VLN4|ROT3|PLP1|ANT|MYB66|EXO70A1|DGR2|AT5G51310|EXPA14|AGP14|PIP2;4|AT5G66815|POM1|ATMPK13|EXPA7|CYP78A5|HKL1|ROPGEF11|RHS8|PIN1|BS1|LAX3	-2.72925	-4.59716	19_GO:0032501 multicellular organismal process	0.840595	4.71295	0	22	0	0	-6.12797	4.11516
1	0	-3.82485	0	GO:0048468	M10	1	0	350	27	676	18982	3.99408	GO Biological Processes	19	cell development	2.16616	814899|819197|820217|820333|821089|821943|822420|823513|827195|827598|828083|828390|829139|829688|830907|831327|835205|835755|836187|837813|838880|839627|841468|841654|842651|843546|843917	MRH6|ROPGEF4|LGO|AT3G11600|AT3G01730|IPT7|KLCR2|AT3G43960|ATCSLB05|MRH1|RHS13|FZR2|VLN4|XCP1|AGP4|MYB66|AT5G51310|AGP14|PIP2;4|EXPA7|RABG3B|RIC2|HKL1|ROPGEF11|RHS8|PATL1|ARAC5	-2.09187	-3.82485	19_GO:0032502 developmental process	0.753155	4.23155	0	22	0	0	-6.12797	4.11516
1	0	-3.80529	0	GO:0048767	M10	1	0	69	10	676	18982	1.47929	GO Biological Processes	19	root hair elongation	4.06955	819197|821089|823513|827195|829139|835205|835755|836187|837813|842651	ROPGEF4|AT3G01730|AT3G43960|ATCSLB05|VLN4|AT5G51310|AGP14|PIP2;4|EXPA7|RHS8	-2.07721	-3.80529	19_GO:0040007 growth	0.46432	4.90857	0	22	0	0	-6.12797	4.11516
1	0	-3.52241	0	GO:0071695	M10	1	0	200	18	676	18982	2.66272	GO Biological Processes	19	anatomical structure maturation	2.52719	814899|817946|819197|820333|821089|823513|827195|827598|828083|829139|831327|835205|835755|836187|837813|841468|841654|842651	MRH6|AGP30|ROPGEF4|AT3G11600|AT3G01730|AT3G43960|ATCSLB05|MRH1|RHS13|VLN4|MYB66|AT5G51310|AGP14|PIP2;4|EXPA7|HKL1|ROPGEF11|RHS8	-1.85354	-3.52241	19_GO:0032502 developmental process	0.619197	4.17228	0	22	0	0	-6.12797	4.11516
1	0	-3.0537	0	GO:0021700	M10	1	0	219	18	676	18982	2.66272	GO Biological Processes	19	developmental maturation	2.30794	814899|817946|819197|820333|821089|823513|827195|827598|828083|829139|831327|835205|835755|836187|837813|841468|841654|842651	MRH6|AGP30|ROPGEF4|AT3G11600|AT3G01730|AT3G43960|ATCSLB05|MRH1|RHS13|VLN4|MYB66|AT5G51310|AGP14|PIP2;4|EXPA7|HKL1|ROPGEF11|RHS8	-1.48513	-3.0537	19_GO:0032502 developmental process	0.619197	3.74105	0	22	0	0	-6.12797	4.11516
1	0	-2.27978	0	GO:0090558	M10	1	0	278	19	676	18982	2.81065	GO Biological Processes	19	plant epidermis development	1.91913	814899|819197|820333|821089|823513|827195|827598|828083|828390|829139|831327|835205|835755|836187|837095|837813|841468|841654|842651	MRH6|ROPGEF4|AT3G11600|AT3G01730|AT3G43960|ATCSLB05|MRH1|RHS13|FZR2|VLN4|MYB66|AT5G51310|AGP14|PIP2;4|POM1|EXPA7|HKL1|ROPGEF11|RHS8	-0.896775	-2.27978	19_GO:0032502 developmental process	0.635681	2.96666	0	22	0	0	-6.12797	4.11516
0	1	0	-5.51563	GO:0007568	M01	1	0	180	19	584	18982	3.25342	GO Biological Processes	19	aging	3.43092	814828|815864|818171|818902|820214|821706|824807|825184|826642|827173|827542|829150|829431|829730|832524|833957|835238|837660|843685	RNS1|ALD1|YLS9|NAC042|NAC053|DMP1|WRKY70|DIN2|AT4G10500|FAR1|WRKY28|XTH24|GAMMA-VPE|SEN1|DMR6|NAC6|YLS7|BFN1|MKK9	-3.48456	-5.51563	19_GO:0032502 developmental process	0.734145	5.83828	0	23	1	1	-5.51563	16.2517
0	1	0	-3.98184	GO:0090693	M01	1	0	157	15	584	18982	2.56849	GO Biological Processes	19	plant organ senescence	3.10542	815864|818171|818902|820214|821706|824807|826642|827173|827542|829431|832524|833957|835238|837660|843685	ALD1|YLS9|NAC042|NAC053|DMP1|WRKY70|AT4G10500|FAR1|WRKY28|GAMMA-VPE|DMR6|NAC6|YLS7|BFN1|MKK9	-2.22865	-3.98184	19_GO:0032501 multicellular organismal process	0.65461	4.71957	0	23	0	0	-5.51563	16.2517
0	1	0	-3.61842	GO:0010150	M01	1	0	151	14	584	18982	2.39726	GO Biological Processes	19	leaf senescence	3.01356	815864|818171|818902|820214|824807|826642|827173|827542|829431|832524|833957|835238|837660|843685	ALD1|YLS9|NAC042|NAC053|WRKY70|AT4G10500|FAR1|WRKY28|GAMMA-VPE|DMR6|NAC6|YLS7|BFN1|MKK9	-1.93217	-3.61842	19_GO:0032501 multicellular organismal process	0.632969	4.42586	0	23	0	0	-5.51563	16.2517
0	1	0	-3.26714	GO:0080187	M01	1	0	6	3	584	18982	0.513699	GO Biological Processes	19	floral organ senescence	16.2517	824807|833957|837660	WRKY70|NAC6|BFN1	-1.63889	-3.26714	19_GO:0022414 reproductive process	0.295821	6.65691	0	23	0	0	-5.51563	16.2517
0	1	0	-5.44972	GO:0071229	M01	1	0	510	36	584	18982	6.16438	GO Biological Processes	19	cellular response to acid chemical	2.29436	814828|814985|815864|816231|817841|817876|819280|819566|820789|821135|821780|821902|822197|824257|824763|824807|828714|829150|830443|831162|831173|832474|832750|834545|834702|834768|836686|836739|837327|839160|839265|839345|840543|842774|843106|843418	RNS1|NUDT6|ALD1|GLR2|AP4.3A|PKT3|HB-7|GLR1.1|NAC3|DOX1|AT3G22160|ERF1|AT3G26000|BCS1|JRG21|WRKY70|ABI1|XTH24|AT5G05600|JAZ10|PBS3|CHIA|CBP60G|NPR3|NAC096|ERF2|AT5G65600|AT5G66070|NRT2:1|AT1G26190|ATAF1|EFE|SHM7|MGL|AT1G67800|AT1G70810	-3.43501	-5.44972	19_GO:0050896 response to stimulus	0.995227	5.27915	0	24	1	1	-5.44972	4.64335
0	1	0	-5.18305	GO:0009753	M01	1	0	207	20	584	18982	3.42466	GO Biological Processes	19	response to jasmonic acid	3.14043	814828|817210|817841|820789|821780|821902|824212|824763|824807|827725|827834|829431|829730|830443|830592|831162|831174|834545|834768|841944	RNS1|AT2G26690|AP4.3A|NAC3|AT3G22160|ERF1|HR4|JRG21|WRKY70|ChiC|AT4G20860|GAMMA-VPE|SEN1|AT5G05600|ST2A|JAZ10|Rap2.6L|NPR3|ERF2|LOX1	-3.19578	-5.18305	19_GO:0050896 response to stimulus	0.75255	5.51666	0	24	0	0	-5.44972	4.64335
0	1	0	-4.63919	GO:0071495	M01	1	0	785	46	584	18982	7.87671	GO Biological Processes	19	cellular response to endogenous stimulus	1.90466	814828|814985|815864|816231|817148|817841|817876|818030|818843|819150|819280|819566|820789|821135|821780|821902|822041|822197|824257|824763|824807|825160|828714|829150|830443|830495|831162|831173|831648|831748|832287|832750|834101|834545|834702|834768|836686|836739|838740|839160|839265|839733|840543|843106|843418|843685	RNS1|NUDT6|ALD1|GLR2|RTE1|AP4.3A|PKT3|PID|LBD16|LBD18|HB-7|GLR1.1|NAC3|DOX1|AT3G22160|ERF1|MBF1C|AT3G26000|BCS1|JRG21|WRKY70|ARGOS|ABI1|XTH24|AT5G05600|LBD33|JAZ10|PBS3|MYB56|CTR1|AT5G22270|CBP60G|GLIP1|NPR3|NAC096|ERF2|AT5G65600|AT5G66070|SKP2A|AT1G26190|ATAF1|ERF11|SHM7|AT1G67800|AT1G70810|MKK9	-2.75411	-4.63919	19_GO:0050896 response to stimulus	1.11468	4.61212	0	24	0	0	-5.44972	4.64335
0	1	0	-4.16718	GO:0032870	M01	1	0	749	43	584	18982	7.36301	GO Biological Processes	19	cellular response to hormone stimulus	1.86602	814828|814985|815864|817148|817841|817876|818030|818843|819150|819280|820789|821135|821780|821902|822041|822197|824257|824763|824807|825160|828714|829150|830443|830495|831162|831173|831648|831748|832287|832750|834101|834545|834702|834768|836686|836739|838740|839160|839265|839733|843106|843418|843685	RNS1|NUDT6|ALD1|RTE1|AP4.3A|PKT3|PID|LBD16|LBD18|HB-7|NAC3|DOX1|AT3G22160|ERF1|MBF1C|AT3G26000|BCS1|JRG21|WRKY70|ARGOS|ABI1|XTH24|AT5G05600|LBD33|JAZ10|PBS3|MYB56|CTR1|AT5G22270|CBP60G|GLIP1|NPR3|NAC096|ERF2|AT5G65600|AT5G66070|SKP2A|AT1G26190|ATAF1|ERF11|AT1G67800|AT1G70810|MKK9	-2.3818	-4.16718	19_GO:0050896 response to stimulus	1.08072	4.30843	0	24	0	0	-5.44972	4.64335
0	1	0	-3.67944	GO:1901701	M01	1	0	667	38	584	18982	6.50685	GO Biological Processes	19	cellular response to oxygen-containing compound	1.85177	814828|814985|815864|816231|817841|817876|819280|819566|820789|821135|821780|821902|822197|824257|824763|824807|828714|829150|830443|831162|831173|831648|831748|832474|832750|834545|834702|834768|836686|836739|837327|839160|839265|839345|840543|842774|843106|843418	RNS1|NUDT6|ALD1|GLR2|AP4.3A|PKT3|HB-7|GLR1.1|NAC3|DOX1|AT3G22160|ERF1|AT3G26000|BCS1|JRG21|WRKY70|ABI1|XTH24|AT5G05600|JAZ10|PBS3|MYB56|CTR1|CHIA|CBP60G|NPR3|NAC096|ERF2|AT5G65600|AT5G66070|NRT2:1|AT1G26190|ATAF1|EFE|SHM7|MGL|AT1G67800|AT1G70810	-1.99097	-3.67944	19_GO:0050896 response to stimulus	1.02063	3.9899	0	24	0	0	-5.44972	4.64335
0	1	0	-3.13175	GO:0048583	M01	1	0	762	40	584	18982	6.84932	GO Biological Processes	19	regulation of response to stimulus	1.70622	814985|817148|817495|817876|821780|822197|824693|824763|824807|828714|829308|830142|830443|831147|831162|831173|831648|831748|832137|832474|832538|832750|833957|834101|834545|834702|834768|835358|836686|836739|837237|837997|839160|839265|840181|843106|843418|843716|843810|28720712	NUDT6|RTE1|GSTU4|PKT3|AT3G22160|AT3G26000|MKP1|JRG21|WRKY70|ABI1|WRKY18|AT4G39830|AT5G05600|WRKY75|JAZ10|PBS3|MYB56|CTR1|SPX1|CHIA|LSU2|CBP60G|NAC6|GLIP1|NPR3|NAC096|ERF2|AT5G52810|AT5G65600|AT5G66070|UGT71C3|FLP|AT1G26190|ATAF1|NAC13|AT1G67800|AT1G70810|SARD1|EDS16|AT5G05300	-1.53773	-3.13175	19_GO:0050789 regulation of biological process	1.04523	3.54505	0	24	0	0	-5.44972	4.64335
0	1	0	-3.10684	GO:0071395	M01	1	0	114	11	584	18982	1.88356	GO Biological Processes	19	cellular response to jasmonic acid stimulus	3.1363	814828|817841|820789|821780|821902|824763|824807|830443|831162|834545|834768	RNS1|AP4.3A|NAC3|AT3G22160|ERF1|JRG21|WRKY70|AT5G05600|JAZ10|NPR3|ERF2	-1.52279	-3.10684	19_GO:0050896 response to stimulus	0.562541	4.07597	0	24	0	0	-5.44972	4.64335
0	1	0	-2.77222	GO:2000022	M01	1	0	42	6	584	18982	1.0274	GO Biological Processes	19	regulation of jasmonic acid mediated signaling pathway	4.64335	821780|824763|824807|830443|831162|834545	AT3G22160|JRG21|WRKY70|AT5G05600|JAZ10|NPR3	-1.26793	-2.77222	19_GO:0023052 signaling	0.417273	4.2113	0	24	0	0	-5.44972	4.64335
0	1	0	-2.67841	GO:0009867	M01	1	0	110	10	584	18982	1.71233	GO Biological Processes	19	jasmonic acid mediated signaling pathway	2.95486	814828|820789|821780|821902|824763|824807|830443|831162|834545|834768	RNS1|NAC3|AT3G22160|ERF1|JRG21|WRKY70|AT5G05600|JAZ10|NPR3|ERF2	-1.19545	-2.67841	19_GO:0023052 signaling	0.53683	3.66339	0	24	0	0	-5.44972	4.64335
0	1	0	-2.61198	GO:0010646	M01	1	0	345	21	584	18982	3.59589	GO Biological Processes	19	regulation of cell communication	1.97847	814985|817148|817876|821780|822197|824693|824763|824807|828714|830443|831162|831748|832137|832750|834545|834702|836739|839160|839265|843106|843418	NUDT6|RTE1|PKT3|AT3G22160|AT3G26000|MKP1|JRG21|WRKY70|ABI1|AT5G05600|JAZ10|CTR1|SPX1|CBP60G|NPR3|NAC096|AT5G66070|AT1G26190|ATAF1|AT1G67800|AT1G70810	-1.15722	-2.61198	19_GO:0050789 regulation of biological process	0.77045	3.26775	0	24	0	0	-5.44972	4.64335
0	1	0	-2.40492	GO:0009966	M01	1	0	336	20	584	18982	3.42466	GO Biological Processes	19	regulation of signal transduction	1.93473	814985|817148|817876|821780|822197|824693|824763|824807|828714|830443|831162|831748|832750|834545|834702|836739|839160|839265|843106|843418	NUDT6|RTE1|PKT3|AT3G22160|AT3G26000|MKP1|JRG21|WRKY70|ABI1|AT5G05600|JAZ10|CTR1|CBP60G|NPR3|NAC096|AT5G66070|AT1G26190|ATAF1|AT1G67800|AT1G70810	-0.992264	-2.40492	19_GO:0023052 signaling	0.75255	3.07994	0	24	0	0	-5.44972	4.64335
0	1	0	-2.32017	GO:0023051	M01	1	0	342	20	584	18982	3.42466	GO Biological Processes	19	regulation of signaling	1.90079	814985|817148|817876|821780|822197|824693|824763|824807|828714|830443|831162|831748|832750|834545|834702|836739|839160|839265|843106|843418	NUDT6|RTE1|PKT3|AT3G22160|AT3G26000|MKP1|JRG21|WRKY70|ABI1|AT5G05600|JAZ10|CTR1|CBP60G|NPR3|NAC096|AT5G66070|AT1G26190|ATAF1|AT1G67800|AT1G70810	-0.927131	-2.32017	19_GO:0023052 signaling	0.75255	2.99497	0	24	0	0	-5.44972	4.64335
0	1	0	-2.29822	GO:0009755	M01	1	0	640	32	584	18982	5.47945	GO Biological Processes	19	hormone-mediated signaling pathway	1.62517	814828|817148|817876|818030|818843|819150|819280|820789|821780|821902|822041|822197|824763|824807|828714|829150|830443|830495|831162|831748|832287|832750|834101|834545|834702|834768|836739|839265|839733|843106|843418|843685	RNS1|RTE1|PKT3|PID|LBD16|LBD18|HB-7|NAC3|AT3G22160|ERF1|MBF1C|AT3G26000|JRG21|WRKY70|ABI1|XTH24|AT5G05600|LBD33|JAZ10|CTR1|AT5G22270|CBP60G|GLIP1|NPR3|NAC096|ERF2|AT5G66070|ATAF1|ERF11|AT1G67800|AT1G70810|MKK9	-0.907435	-2.29822	19_GO:0023052 signaling	0.941728	2.86646	0	24	0	0	-5.44972	4.64335
0	1	0	-5.39608	GO:0010112	M01	1	0	23	7	584	18982	1.19863	GO Biological Processes	19	regulation of systemic acquired resistance	9.89235	831162|831173|832750|835358|837237|839160|843716	JAZ10|PBS3|CBP60G|AT5G52810|UGT71C3|AT1G26190|SARD1	-3.38606	-5.39608	19_GO:0002376 immune system process	0.450316	7.60244	0	25	1	1	-5.39608	9.89235
0	1	0	-4.92351	GO:0045088	M01	1	0	115	14	584	18982	2.39726	GO Biological Processes	19	regulation of innate immune response	3.95694	824807|831162|831173|832474|832750|833957|834101|834768|835358|836686|837237|839160|843716|28720712	WRKY70|JAZ10|PBS3|CHIA|CBP60G|NAC6|GLIP1|ERF2|AT5G52810|AT5G65600|UGT71C3|AT1G26190|SARD1|AT5G05300	-2.99033	-4.92351	19_GO:0002376 immune system process	0.632969	5.66657	0	25	0	0	-5.39608	9.89235
0	1	0	-4.70835	GO:0002682	M01	1	0	136	15	584	18982	2.56849	GO Biological Processes	19	regulation of immune system process	3.58494	824807|829308|831162|831173|832474|832750|833957|834101|834768|835358|836686|837237|839160|843716|28720712	WRKY70|WRKY18|JAZ10|PBS3|CHIA|CBP60G|NAC6|GLIP1|ERF2|AT5G52810|AT5G65600|UGT71C3|AT1G26190|SARD1|AT5G05300	-2.80903	-4.70835	19_GO:0002376 immune system process	0.65461	5.39002	0	25	0	0	-5.39608	9.89235
0	1	0	-4.50893	GO:0050776	M01	1	0	125	14	584	18982	2.39726	GO Biological Processes	19	regulation of immune response	3.64038	824807|831162|831173|832474|832750|833957|834101|834768|835358|836686|837237|839160|843716|28720712	WRKY70|JAZ10|PBS3|CHIA|CBP60G|NAC6|GLIP1|ERF2|AT5G52810|AT5G65600|UGT71C3|AT1G26190|SARD1|AT5G05300	-2.65754	-4.50893	19_GO:0002376 immune system process	0.632969	5.27675	0	25	0	0	-5.39608	9.89235
0	1	0	-4.154	GO:0032101	M01	1	0	118	13	584	18982	2.22603	GO Biological Processes	19	regulation of response to external stimulus	3.58089	817495|829308|830142|831147|831162|831173|832137|832750|835358|836686|837237|839160|843716	GSTU4|WRKY18|AT4G39830|WRKY75|JAZ10|PBS3|SPX1|CBP60G|AT5G52810|AT5G65600|UGT71C3|AT1G26190|SARD1	-2.37416	-4.154	19_GO:0050789 regulation of biological process	0.610479	5.01041	0	25	0	0	-5.39608	9.89235
0	1	0	-3.68421	GO:0048584	M01	1	0	264	20	584	18982	3.42466	GO Biological Processes	19	positive regulation of response to stimulus	2.46238	814985|817495|817876|824807|830142|831173|832137|832474|832750|833957|834101|834702|834768|835358|836686|837997|840181|843106|843418|843716	NUDT6|GSTU4|PKT3|WRKY70|AT4G39830|PBS3|SPX1|CHIA|CBP60G|NAC6|GLIP1|NAC096|ERF2|AT5G52810|AT5G65600|FLP|NAC13|AT1G67800|AT1G70810|SARD1	-1.99351	-3.68421	19_GO:0048518 positive regulation of biological process	0.75255	4.26298	0	25	0	0	-5.39608	9.89235
0	1	0	-3.48396	GO:0031349	M01	1	0	103	11	584	18982	1.88356	GO Biological Processes	19	positive regulation of defense response	3.47124	817495|824807|830142|831173|832474|833957|834101|834768|835358|836686|843716	GSTU4|WRKY70|AT4G39830|PBS3|CHIA|NAC6|GLIP1|ERF2|AT5G52810|AT5G65600|SARD1	-1.82352	-3.48396	19_GO:0048518 positive regulation of biological process	0.562541	4.48048	0	25	0	0	-5.39608	9.89235
0	1	0	-3.13896	GO:0002831	M01	1	0	113	11	584	18982	1.88356	GO Biological Processes	19	regulation of response to biotic stimulus	3.16405	817495|829308|830142|831162|831173|832750|835358|836686|837237|839160|843716	GSTU4|WRKY18|AT4G39830|JAZ10|PBS3|CBP60G|AT5G52810|AT5G65600|UGT71C3|AT1G26190|SARD1	-1.53886	-3.13896	19_GO:0050789 regulation of biological process	0.562541	4.11067	0	25	0	0	-5.39608	9.89235
0	1	0	-3.13453	GO:0031347	M01	1	0	270	19	584	18982	3.25342	GO Biological Processes	19	regulation of defense response	2.28728	817495|824807|829308|830142|831162|831173|832474|832538|832750|833957|834101|834768|835358|836686|837237|839160|843716|843810|28720712	GSTU4|WRKY70|WRKY18|AT4G39830|JAZ10|PBS3|CHIA|LSU2|CBP60G|NAC6|GLIP1|ERF2|AT5G52810|AT5G65600|UGT71C3|AT1G26190|SARD1|EDS16|AT5G05300	-1.53773	-3.13453	19_GO:0050789 regulation of biological process	0.734145	3.79555	0	25	0	0	-5.39608	9.89235
0	1	0	-3.12884	GO:0002684	M01	1	0	64	8	584	18982	1.36986	GO Biological Processes	19	positive regulation of immune system process	4.06293	824807|831173|832474|833957|834101|834768|835358|836686	WRKY70|PBS3|CHIA|NAC6|GLIP1|ERF2|AT5G52810|AT5G65600	-1.53773	-3.12884	19_GO:0002376 immune system process	0.480991	4.3729	0	25	0	0	-5.39608	9.89235
0	1	0	-3.12884	GO:0045089	M01	1	0	64	8	584	18982	1.36986	GO Biological Processes	19	positive regulation of innate immune response	4.06293	824807|831173|832474|833957|834101|834768|835358|836686	WRKY70|PBS3|CHIA|NAC6|GLIP1|ERF2|AT5G52810|AT5G65600	-1.53773	-3.12884	19_GO:0002376 immune system process	0.480991	4.3729	0	25	0	0	-5.39608	9.89235
0	1	0	-3.12884	GO:0050778	M01	1	0	64	8	584	18982	1.36986	GO Biological Processes	19	positive regulation of immune response	4.06293	824807|831173|832474|833957|834101|834768|835358|836686	WRKY70|PBS3|CHIA|NAC6|GLIP1|ERF2|AT5G52810|AT5G65600	-1.53773	-3.12884	19_GO:0002376 immune system process	0.480991	4.3729	0	25	0	0	-5.39608	9.89235
0	1	0	-2.66578	GO:0032103	M01	1	0	44	6	584	18982	1.0274	GO Biological Processes	19	positive regulation of response to external stimulus	4.43229	817495|830142|832137|835358|836686|843716	GSTU4|AT4G39830|SPX1|AT5G52810|AT5G65600|SARD1	-1.18653	-2.66578	19_GO:0048518 positive regulation of biological process	0.417273	4.06091	0	25	0	0	-5.39608	9.89235
0	1	0	-2.16317	GO:0080134	M01	1	0	402	22	584	18982	3.76712	GO Biological Processes	19	regulation of response to stress	1.77879	817495|824807|829308|830142|831162|831173|832137|832474|832538|832750|833957|834101|834768|835358|836686|837237|837997|839160|840181|843716|843810|28720712	GSTU4|WRKY70|WRKY18|AT4G39830|JAZ10|PBS3|SPX1|CHIA|LSU2|CBP60G|NAC6|GLIP1|ERF2|AT5G52810|AT5G65600|UGT71C3|FLP|AT1G26190|NAC13|SARD1|EDS16|AT5G05300	-0.807054	-2.16317	19_GO:0050789 regulation of biological process	0.78788	2.81186	0	25	0	0	-5.39608	9.89235
0	1	0	-2.08948	GO:0002833	M01	1	0	41	5	584	18982	0.856164	GO Biological Processes	19	positive regulation of response to biotic stimulus	3.96383	817495|830142|835358|836686|843716	GSTU4|AT4G39830|AT5G52810|AT5G65600|SARD1	-0.753446	-2.08948	19_GO:0048518 positive regulation of biological process	0.381246	3.38474	0	25	0	0	-5.39608	9.89235
0	1	0	-2.0453	GO:0043902	M01	1	0	42	5	584	18982	0.856164	GO Biological Processes	19	positive regulation of multi-organism process	3.86946	817495|830142|835358|836686|843716	GSTU4|AT4G39830|AT5G52810|AT5G65600|SARD1	-0.722901	-2.0453	19_GO:0048518 positive regulation of biological process	0.381246	3.31677	0	25	0	0	-5.39608	9.89235
0	1	0	-5.16949	GO:0009723	M01	1	0	173	18	584	18982	3.08219	GO Biological Processes	19	response to ethylene	3.38186	815101|817148|819632|821902|822041|824212|824807|825160|829431|830457|831174|831748|832287|833957|834101|834768|839733|843685	GRP-3|RTE1|PR4|ERF1|MBF1C|HR4|WRKY70|ARGOS|GAMMA-VPE|ASA1|Rap2.6L|CTR1|AT5G22270|NAC6|GLIP1|ERF2|ERF11|MKK9	-3.18662	-5.16949	19_GO:0050896 response to stimulus	0.715196	5.60708	0	26	1	1	-5.16949	4.06293
0	1	0	-4.09858	GO:0071369	M01	1	0	88	11	584	18982	1.88356	GO Biological Processes	19	cellular response to ethylene stimulus	4.06293	817148|821902|822041|824807|825160|831748|832287|834101|834768|839733|843685	RTE1|ERF1|MBF1C|WRKY70|ARGOS|CTR1|AT5G22270|GLIP1|ERF2|ERF11|MKK9	-2.32148	-4.09858	19_GO:0050896 response to stimulus	0.562541	5.13094	0	26	0	0	-5.16949	4.06293
0	1	0	-3.73164	GO:0009873	M01	1	0	81	10	584	18982	1.71233	GO Biological Processes	19	ethylene-activated signaling pathway	4.01277	817148|821902|822041|824807|831748|832287|834101|834768|839733|843685	RTE1|ERF1|MBF1C|WRKY70|CTR1|AT5G22270|GLIP1|ERF2|ERF11|MKK9	-2.02729	-3.73164	19_GO:0023052 signaling	0.53683	4.84113	0	26	0	0	-5.16949	4.06293
0	1	0	-2.67841	GO:0000160	M01	1	0	110	10	584	18982	1.71233	GO Biological Processes	19	phosphorelay signal transduction system	2.95486	817148|821902|822041|824807|831748|832287|834101|834768|839733|843685	RTE1|ERF1|MBF1C|WRKY70|CTR1|AT5G22270|GLIP1|ERF2|ERF11|MKK9	-1.19545	-2.67841	19_GO:0023052 signaling	0.53683	3.66339	0	26	0	0	-5.16949	4.06293
0	1	0	-2.18254	ath04016	M01	1	0	129	10	584	18982	1.71233	KEGG Pathway	24	MAPK signaling pathway - plant	2.51965	816436|817148|818708|821902|828714|829661|830630|831748|838506|843685	FRK1|RTE1|AT2G41090|ERF1|ABI1|CAT2|RBOHA|CTR1|AT1G19230|MKK9	-0.816035	-2.18254		0.53683	3.08551	0	26	0	0	-5.16949	4.06293
0	1	0	-4.93082	GO:0042910	M01	1	0	72	11	584	18982	1.88356	GO Molecular Functions	21	xenobiotic transmembrane transporter activity	4.9658	814938|814939|814943|820497|821723|821935|828669|834428|840207|842994|843454	DTX1|AT2G04050|AT2G04070|ABCC6|AT3G21690|ALF5|DTX35|AT5G44050|AT1G33110|AT1G66760|AT1G71140	-2.99215	-4.93082		0.562541	6.00665	0	27	1	1	-4.93082	4.9658
0	1	0	-4.82634	GO:0022804	M01	1	0	479	33	584	18982	5.65068	GO Molecular Functions	21	active transmembrane transporter activity	2.23928	814938|814939|814943|818409|820497|821723|821863|821935|822148|822325|823932|824046|824349|824675|825513|826426|826973|828470|828669|828955|829134|829918|830882|831219|831220|832703|834428|840207|841571|842721|842994|843454|843976	DTX1|AT2G04050|AT2G04070|AMT2|ABCC6|AT3G21690|AT3G22910|ALF5|AT3G25610|TOM20-1|ABCA7|PHT3;2|CAX3|ABCG16|AT3G63380|SULTR1;1|HAK5|CHX17|DTX35|AAC3|HMA2|ACA2|SULTR2;1|ZIF1|ZIFL1|MSS1|AT5G44050|AT1G33110|ABCG13|CHX16|AT1G66760|AT1G71140|PHT1;9	-2.91229	-4.82634		0.955462	4.89435	0	27	0	0	-4.93082	4.9658
0	1	0	-4.69011	GO:0015291	M01	1	0	261	22	584	18982	3.76712	GO Molecular Functions	21	secondary active transmembrane transporter activity	2.73975	814938|814939|814943|818409|821723|821935|824046|824349|826426|826973|828470|828669|828955|830882|831219|831220|832703|834428|840207|842721|842994|843454	DTX1|AT2G04050|AT2G04070|AMT2|AT3G21690|ALF5|PHT3;2|CAX3|SULTR1;1|HAK5|CHX17|DTX35|AAC3|SULTR2;1|ZIF1|ZIFL1|MSS1|AT5G44050|AT1G33110|CHX16|AT1G66760|AT1G71140	-2.79439	-4.69011		0.78788	5.04224	0	27	0	0	-4.93082	4.9658
0	1	0	-4.45894	GO:0015297	M01	1	0	195	18	584	18982	3.08219	GO Molecular Functions	21	antiporter activity	3.00032	814938|814939|814943|821723|821935|824349|826426|828470|828669|828955|830882|831219|831220|834428|840207|842721|842994|843454	DTX1|AT2G04050|AT2G04070|AT3G21690|ALF5|CAX3|SULTR1;1|CHX17|DTX35|AAC3|SULTR2;1|ZIF1|ZIFL1|AT5G44050|AT1G33110|CHX16|AT1G66760|AT1G71140	-2.62657	-4.45894		0.715196	5.00228	0	27	0	0	-4.93082	4.9658
1	0	-4.92926	0	GO:0009098	M10	1	0	16	6	676	18982	0.887574	GO Biological Processes	19	leucine biosynthetic process	10.53	818912|825068|826975|832365|832366|840006	IPMI2|IPMI1|IIL1|MAM1|IMS2|IMD3	-2.99215	-4.92926	19_GO:0008152 metabolic process	0.360739	7.32823	0	28	1	1	-4.92926	21.0599
1	0	-3.7036	0	GO:0006551	M10	1	0	25	8	1259	18982	0.635425	GO Biological Processes	19	leucine metabolic process	4.82465	818912|823668|825068|826975|832365|832366|837543|840006	IPMI2|IVD|IPMI1|IIL1|MAM1|IMS2|BCAT-2|IMD3	-1.92676	-3.84456	19_GO:0008152 metabolic process	0.223942	5.10013	0	28	0	0	-4.92926	21.0599
1	0	-2.53568	0	GO:0009081	M10	1	0	54	12	1259	18982	0.953137	GO Biological Processes	19	branched-chain amino acid metabolic process	3.35045	817616|818912|821508|823668|825068|826975|832365|832366|837543|838739|840006|841998	AT2G30660|IPMI2|BCAT4|IVD|IPMI1|IIL1|MAM1|IMS2|BCAT-2|AT1G21400|IMD3|BCDH BETA1	-1.86296	-3.75841	19_GO:0008152 metabolic process	0.273833	4.60999	0	28	0	0	-4.92926	21.0599
1	0	-3.75669	0	GO:0003861	M10	1	0	4	3	676	18982	0.443787	GO Molecular Functions	21	3-isopropylmalate dehydratase activity	21.0599	818912|825068|826975	IPMI2|IPMI1|IIL1	-2.04315	-3.75669		0.255651	7.71028	0	28	0	0	-4.92926	21.0599
1	0	-3.50687	0	GO:0009082	M10	1	0	27	6	676	18982	0.887574	GO Biological Processes	19	branched-chain amino acid biosynthetic process	6.23997	818912|825068|826975|832365|832366|840006	IPMI2|IPMI1|IIL1|MAM1|IMS2|IMD3	-1.84223	-3.50687	19_GO:0008152 metabolic process	0.360739	5.23583	0	28	0	0	-4.92926	21.0599
1	0	-2.15538	0	ath00290	M10	1	0	22	4	676	18982	0.591716	KEGG Pathway	24	Valine, leucine and isoleucine biosynthesis	5.10543	818912|825068|826975|840006	IPMI2|IPMI1|IIL1|IMD3	-0.803223	-2.15538		0.294981	3.70243	0	28	0	0	-4.92926	21.0599
1	0	-2.15538	0	ko00290	M10	1	0	22	4	676	18982	0.591716	KEGG Pathway	24	Valine, leucine and isoleucine biosynthesis	5.10543	818912|825068|826975|840006	IPMI2|IPMI1|IIL1|IMD3	-0.803223	-2.15538		0.294981	3.70243	0	28	0	0	-4.92926	21.0599
1	0	-4.63539	0	GO:0048364	M10	1	0	558	64	1259	18982	5.0834	GO Biological Processes	19	root development	1.72927	814899|815101|815907|816395|816495|816585|817946|818030|818843|819150|819197|819865|820333|821089|821338|822018|822175|823513|826868|827195|827598|828083|828783|828963|829139|829861|829884|830457|831108|831147|831220|831327|831554|831748|831809|832620|833957|835028|835205|835667|835731|835755|836187|836803|836815|837095|837303|837327|837763|837813|837890|837997|838221|838740|840476|841468|841654|…	MRH6|GRP-3|AGL44|XTH21|PRF1|SUR1|AGP30|PID|LBD16|LBD18|ROPGEF4|IBR3|AT3G11600|AT3G01730|RACK1C_AT|AMT1;3|TPS-CIN|AT3G43960|AIR1|ATCSLB05|MRH1|RHS13|MAP65-2|AT4G28460|VLN4|PLP1|AT4G37295|ASA1|LRP1|WRKY75|ZIFL1|MYB66|CSLD2|CTR1|EXO70A1|DGR2|NAC6|XIP1|AT5G51310|FLA1|EXPA14|AGP14|PIP2;4|HB53|AT5G66815|POM1|ATMPK13|NRT2:1|NRT1.1|EXPA7|HRS1|FLP|AT1G16510|SKP2A|ANNAT1|HKL1|ROPGEF11|LOX1|RHS8|PXMT1|MYB62…	-2.74403	-4.8989	19_GO:0032501 multicellular organismal process	0.619064	4.66032	0	29	1	1	-4.8989	3.2308
1	0	-4.61774	0	GO:0022622	M10	1	0	559	64	1259	18982	5.0834	GO Biological Processes	19	root system development	1.72617	814899|815101|815907|816395|816495|816585|817946|818030|818843|819150|819197|819865|820333|821089|821338|822018|822175|823513|826868|827195|827598|828083|828783|828963|829139|829861|829884|830457|831108|831147|831220|831327|831554|831748|831809|832620|833957|835028|835205|835667|835731|835755|836187|836803|836815|837095|837303|837327|837763|837813|837890|837997|838221|838740|840476|841468|841654|…	MRH6|GRP-3|AGL44|XTH21|PRF1|SUR1|AGP30|PID|LBD16|LBD18|ROPGEF4|IBR3|AT3G11600|AT3G01730|RACK1C_AT|AMT1;3|TPS-CIN|AT3G43960|AIR1|ATCSLB05|MRH1|RHS13|MAP65-2|AT4G28460|VLN4|PLP1|AT4G37295|ASA1|LRP1|WRKY75|ZIFL1|MYB66|CSLD2|CTR1|EXO70A1|DGR2|NAC6|XIP1|AT5G51310|FLA1|EXPA14|AGP14|PIP2;4|HB53|AT5G66815|POM1|ATMPK13|NRT2:1|NRT1.1|EXPA7|HRS1|FLP|AT1G16510|SKP2A|ANNAT1|HKL1|ROPGEF11|LOX1|RHS8|PXMT1|MYB62…	-2.7305	-4.87428	19_GO:0032501 multicellular organismal process	0.619064	4.64483	0	29	0	0	-4.8989	3.2308
1	1	-2.21779	-3.23216	GO:0048528	M11	2	0	146	24	1259	18982	1.90627	GO Biological Processes	19	post-embryonic root development	2.47842	815907|816495|818843|819150|822018|826868|828783|829861|829884|830457|831147|831748|831809|833957|835028|835731|836815|837303|837327|837763|837997|838740|841944|844105	AGL44|PRF1|LBD16|LBD18|AMT1;3|AIR1|MAP65-2|PLP1|AT4G37295|ASA1|WRKY75|CTR1|EXO70A1|NAC6|XIP1|EXPA14|AT5G66815|ATMPK13|NRT2:1|NRT1.1|FLP|SKP2A|LOX1|LAX3	-2.45622	-4.49024	19_GO:0032501 multicellular organismal process	0.38539	4.77951	0	29	0	0	-4.8989	3.2308
1	1	-2.0955	-3.07695	GO:0048527	M11	2	0	133	22	1259	18982	1.74742	GO Biological Processes	19	lateral root development	2.49395	815907|816495|818843|819150|822018|826868|829861|829884|830457|831147|831809|833957|835028|835731|836815|837303|837327|837763|837997|838740|841944|844105	AGL44|PRF1|LBD16|LBD18|AMT1;3|AIR1|PLP1|AT4G37295|ASA1|WRKY75|EXO70A1|NAC6|XIP1|EXPA14|AT5G66815|ATMPK13|NRT2:1|NRT1.1|FLP|SKP2A|LOX1|LAX3	-2.22285	-4.21012	19_GO:0032501 multicellular organismal process	0.369282	4.60809	0	29	0	0	-4.8989	3.2308
1	0	-2.39877	0	GO:0010102	M10	1	0	72	14	1259	18982	1.11199	GO Biological Processes	19	lateral root morphogenesis	2.93165	818843|819150|822018|826868|829861|830457|831809|835028|835731|836815|837303|838740|841944|844105	LBD16|LBD18|AMT1;3|AIR1|PLP1|ASA1|EXO70A1|XIP1|EXPA14|AT5G66815|ATMPK13|SKP2A|LOX1|LAX3	-1.76479	-3.62935	19_GO:0032501 multicellular organismal process	0.295536	4.37675	0	29	0	0	-4.8989	3.2308
0	1	0	-2.13742	GO:0010311	M01	1	0	56	12	1259	18982	0.953137	GO Biological Processes	19	lateral root formation	3.2308	818843|819150|822018|829861|830457|835028|835731|836815|837303|838740|841944|844105	LBD16|LBD18|AMT1;3|PLP1|ASA1|XIP1|EXPA14|AT5G66815|ATMPK13|SKP2A|LOX1|LAX3	-1.752	-3.60017	19_GO:0032501 multicellular organismal process	0.273833	4.45583	0	29	0	0	-4.8989	3.2308
1	0	-2.36178	0	GO:0010101	M10	1	0	73	14	1259	18982	1.11199	GO Biological Processes	19	post-embryonic root morphogenesis	2.89149	818843|819150|822018|826868|829861|830457|831809|835028|835731|836815|837303|838740|841944|844105	LBD16|LBD18|AMT1;3|AIR1|PLP1|ASA1|EXO70A1|XIP1|EXPA14|AT5G66815|ATMPK13|SKP2A|LOX1|LAX3	-1.72833	-3.56382	19_GO:0032501 multicellular organismal process	0.295536	4.31553	0	29	0	0	-4.8989	3.2308
0	1	0	-2.1802	GO:0090696	M01	1	0	192	24	1259	18982	1.90627	GO Biological Processes	19	post-embryonic plant organ development	1.88463	815907|816495|818843|819150|822018|826868|828783|829861|829884|830457|831147|831748|831809|833957|835028|835731|836815|837303|837327|837763|837997|838740|841944|844105	AGL44|PRF1|LBD16|LBD18|AMT1;3|AIR1|MAP65-2|PLP1|AT4G37295|ASA1|WRKY75|CTR1|EXO70A1|NAC6|XIP1|EXPA14|AT5G66815|ATMPK13|NRT2:1|NRT1.1|FLP|SKP2A|LOX1|LAX3	-1.04044	-2.6865	19_GO:0032501 multicellular organismal process	0.38539	3.28362	0	29	0	0	-4.8989	3.2308
0	1	0	-4.15926	GO:0004568	M01	1	0	24	9	1259	18982	0.714853	GO Molecular Functions	21	chitinase activity	5.65389	818962|819632|820947|823908|827716|827720|827725|832474|837095	AT2G43600|PR4|CTL2|AT3G47540|AT4G19720|AT4G19760|ChiC|CHIA|POM1	-2.74403	-4.89645		0.237431	6.08036	0	30	1	1	-4.89645	9.28669
1	1	-2.39452	-2.62375	GO:0006022	M11	2	0	19	8	1259	18982	0.635425	GO Biological Processes	19	aminoglycan metabolic process	6.34823	818962|820947|823908|827716|827720|827725|831402|837095	AT2G43600|CTL2|AT3G47540|AT4G19720|AT4G19760|ChiC|UGD3|POM1	-2.72937	-4.84454	19_GO:0008152 metabolic process	0.223942	6.21637	0	30	0	0	-4.89645	9.28669
0	1	0	-3.03456	GO:0006026	M01	1	0	15	7	1259	18982	0.555997	GO Biological Processes	19	aminoglycan catabolic process	7.03595	818962|820947|823908|827716|827720|827725|837095	AT2G43600|CTL2|AT3G47540|AT4G19720|AT4G19760|ChiC|POM1	-2.59292	-4.65235	19_GO:0008152 metabolic process	0.209562	6.23298	0	30	0	0	-4.89645	9.28669
0	1	0	-3.03456	GO:0006030	M01	1	0	15	7	1259	18982	0.555997	GO Biological Processes	19	chitin metabolic process	7.03595	818962|820947|823908|827716|827720|827725|837095	AT2G43600|CTL2|AT3G47540|AT4G19720|AT4G19760|ChiC|POM1	-2.59292	-4.65235	19_GO:0008152 metabolic process	0.209562	6.23298	0	30	0	0	-4.89645	9.28669
0	1	0	-3.03456	GO:0006032	M01	1	0	15	7	1259	18982	0.555997	GO Biological Processes	19	chitin catabolic process	7.03595	818962|820947|823908|827716|827720|827725|837095	AT2G43600|CTL2|AT3G47540|AT4G19720|AT4G19760|ChiC|POM1	-2.59292	-4.65235	19_GO:0008152 metabolic process	0.209562	6.23298	0	30	0	0	-4.89645	9.28669
0	1	0	-3.03456	GO:0046348	M01	1	0	15	7	1259	18982	0.555997	GO Biological Processes	19	amino sugar catabolic process	7.03595	818962|820947|823908|827716|827720|827725|837095	AT2G43600|CTL2|AT3G47540|AT4G19720|AT4G19760|ChiC|POM1	-2.59292	-4.65235	19_GO:0008152 metabolic process	0.209562	6.23298	0	30	0	0	-4.89645	9.28669
0	1	0	-3.03456	GO:1901072	M01	1	0	15	7	1259	18982	0.555997	GO Biological Processes	19	glucosamine-containing compound catabolic process	7.03595	818962|820947|823908|827716|827720|827725|837095	AT2G43600|CTL2|AT3G47540|AT4G19720|AT4G19760|ChiC|POM1	-2.59292	-4.65235	19_GO:0008152 metabolic process	0.209562	6.23298	0	30	0	0	-4.89645	9.28669
0	1	0	-2.71582	GO:1901071	M01	1	0	18	7	1259	18982	0.555997	GO Biological Processes	19	glucosamine-containing compound metabolic process	5.8633	818962|820947|823908|827716|827720|827725|837095	AT2G43600|CTL2|AT3G47540|AT4G19720|AT4G19760|ChiC|POM1	-2.08581	-4.03492	19_GO:0008152 metabolic process	0.209562	5.50181	0	30	0	0	-4.89645	9.28669
1	0	-3.61177	0	GO:0016998	M10	1	0	17	5	676	18982	0.739645	GO Biological Processes	19	cell wall macromolecule catabolic process	8.25879	818259|818962|820947|823634|837095	XTH32|AT2G43600|CTL2|XTH31|POM1	-1.92994	-3.61177	19_GO:0008152 metabolic process	0.329554	5.75372	0	30	0	0	-4.89645	9.28669
0	1	0	-3.15862	GO:0008061	M01	1	0	14	4	584	18982	0.684932	GO Molecular Functions	21	chitin binding	9.28669	819632|827716|827720|827725	PR4|AT4G19720|AT4G19760|ChiC	-1.55303	-3.15862		0.341291	5.52605	0	30	0	0	-4.89645	9.28669
0	1	0	-4.8596	GO:0016054	M01	1	0	165	17	584	18982	2.91096	GO Biological Processes	19	organic acid catabolic process	3.34884	817616|817876|821135|823668|823888|826642|827381|831330|832524|834660|835480|837168|838739|840543|841998|842774|844376	AT2G30660|PKT3|DOX1|IVD|ASN1|AT4G10500|ACX1|FDH|DMR6|DELTA-OAT|TAT7|PDS1|AT1G21400|SHM7|BCDH BETA1|MGL|AT1G80360	-2.93921	-4.8596	19_GO:0008152 metabolic process	0.695659	5.39884	0	31	1	1	-4.8596	7.06596
0	1	0	-4.8596	GO:0046395	M01	1	0	165	17	584	18982	2.91096	GO Biological Processes	19	carboxylic acid catabolic process	3.34884	817616|817876|821135|823668|823888|826642|827381|831330|832524|834660|835480|837168|838739|840543|841998|842774|844376	AT2G30660|PKT3|DOX1|IVD|ASN1|AT4G10500|ACX1|FDH|DMR6|DELTA-OAT|TAT7|PDS1|AT1G21400|SHM7|BCDH BETA1|MGL|AT1G80360	-2.93921	-4.8596	19_GO:0008152 metabolic process	0.695659	5.39884	0	31	0	0	-4.8596	7.06596
0	1	0	-4.85702	GO:0044282	M01	1	0	236	21	584	18982	3.59589	GO Biological Processes	19	small molecule catabolic process	2.89225	817616|817876|821135|823668|823888|826642|827381|828732|830788|831330|832524|834660|835480|836520|836521|837168|838739|840543|841998|842774|844376	AT2G30660|PKT3|DOX1|IVD|ASN1|AT4G10500|ACX1|MIOX4|AT5G09290|FDH|DMR6|DELTA-OAT|TAT7|AT5G63990|SAL2|PDS1|AT1G21400|SHM7|BCDH BETA1|MGL|AT1G80360	-2.93921	-4.85702	19_GO:0008152 metabolic process	0.77045	5.21149	0	31	0	0	-4.8596	7.06596
0	1	0	-4.07861	ath00280	M01	1	0	47	8	584	18982	1.36986	KEGG Pathway	24	Valine, leucine and isoleucine degradation	5.5325	817616|817876|819865|820034|823668|837543|838739|841998	AT2G30660|PKT3|IBR3|PYD4|IVD|BCAT-2|AT1G21400|BCDH BETA1	-2.30746	-4.07861		0.480991	5.54287	0	31	0	0	-4.8596	7.06596
0	1	0	-4.07861	ko00280	M01	1	0	47	8	584	18982	1.36986	KEGG Pathway	24	Valine, leucine and isoleucine degradation	5.5325	817616|817876|819865|820034|823668|837543|838739|841998	AT2G30660|PKT3|IBR3|PYD4|IVD|BCAT-2|AT1G21400|BCDH BETA1	-2.30746	-4.07861		0.480991	5.54287	0	31	0	0	-4.8596	7.06596
0	1	0	-3.75447	GO:0009063	M01	1	0	96	11	584	18982	1.88356	GO Biological Processes	19	cellular amino acid catabolic process	3.72435	817616|823668|823888|834660|835480|837168|838739|840543|841998|842774|844376	AT2G30660|IVD|ASN1|DELTA-OAT|TAT7|PDS1|AT1G21400|SHM7|BCDH BETA1|MGL|AT1G80360	-2.04315	-3.75447	19_GO:0008152 metabolic process	0.562541	4.7677	0	31	0	0	-4.8596	7.06596
0	1	0	-3.23998	M00036	M01	1	0	23	5	584	18982	0.856164	KEGG Pathway	24	Leucine degradation, leucine => acetoacetate + acetyl-CoA	7.06596	819865|823668|837543|838739|841998	IBR3|IVD|BCAT-2|AT1G21400|BCDH BETA1	-1.62131	-3.23998		0.381246	5.18605	0	31	0	0	-4.8596	7.06596
0	1	0	-3.23998	ath_M00036	M01	1	0	23	5	584	18982	0.856164	KEGG Pathway	24	Leucine degradation, leucine => acetoacetate + acetyl-CoA	7.06596	819865|823668|837543|838739|841998	IBR3|IVD|BCAT-2|AT1G21400|BCDH BETA1	-1.62131	-3.23998		0.381246	5.18605	0	31	0	0	-4.8596	7.06596
0	1	0	-2.27478	GO:1901606	M01	1	0	87	8	584	18982	1.36986	GO Biological Processes	19	alpha-amino acid catabolic process	2.98882	817616|823668|834660|835480|837168|840543|842774|844376	AT2G30660|IVD|DELTA-OAT|TAT7|PDS1|SHM7|MGL|AT1G80360	-0.893972	-2.27478	19_GO:0008152 metabolic process	0.480991	3.31255	0	31	0	0	-4.8596	7.06596
0	1	0	-2.17334	GO:0009083	M01	1	0	25	4	584	18982	0.684932	GO Biological Processes	19	branched-chain amino acid catabolic process	5.20055	817616|823668|838739|841998	AT2G30660|IVD|AT1G21400|BCDH BETA1	-0.816018	-2.17334	19_GO:0008152 metabolic process	0.341291	3.74431	0	31	0	0	-4.8596	7.06596
0	1	0	-4.47453	GO:0016053	M01	1	0	588	66	1259	18982	5.24226	GO Biological Processes	19	organic acid biosynthetic process	1.69232	815864|816585|816765|816966|817197|817205|817412|817876|818708|818902|818912|819288|819823|821135|821965|823556|823888|825068|826975|827381|828732|828781|829420|830154|830441|830457|831255|831402|831519|831748|832326|832365|832366|832750|834660|835205|835358|835707|836210|836690|837121|837543|838125|838528|838870|839889|840006|840011|840076|840543|841468|841944|842043|842096|842774|842880|843027|…	ALD1|SUR1|CYP79B3|AT2G24300|PLA2A|KCS11|KCS12|PKT3|AT2G41090|NAC042|IPMI2|GulLO2|AT3G06460|DOX1|GAE6|NIT1|ASN1|IPMI1|IIL1|ACX1|MIOX4|ATS1|PFK6|CYP79B2|FAD8|ASA1|CARAB-AK-LYS|UGD3|GLN1;4|CTR1|ADT5|MAM1|IMS2|CBP60G|DELTA-OAT|AT5G51310|AT5G52810|NAS2|MYB34|bHLH093|AT1G06120|BCAT-2|GA3OX1|KCS4|MYB3|NCED5|IMD3|AK-HSDH I|AT-IE|SHM7|HKL1|LOX1|SERAT2;1|NAS4|MGL|AT1G65690|DIN9|ABA4|LOX6|MYB62|AT1G72810|SA…	-2.6389	-4.73091	19_GO:0008152 metabolic process	0.628136	4.5453	0	32	1	1	-4.73091	2.10378
0	1	0	-4.47453	GO:0046394	M01	1	0	588	66	1259	18982	5.24226	GO Biological Processes	19	carboxylic acid biosynthetic process	1.69232	815864|816585|816765|816966|817197|817205|817412|817876|818708|818902|818912|819288|819823|821135|821965|823556|823888|825068|826975|827381|828732|828781|829420|830154|830441|830457|831255|831402|831519|831748|832326|832365|832366|832750|834660|835205|835358|835707|836210|836690|837121|837543|838125|838528|838870|839889|840006|840011|840076|840543|841468|841944|842043|842096|842774|842880|843027|…	ALD1|SUR1|CYP79B3|AT2G24300|PLA2A|KCS11|KCS12|PKT3|AT2G41090|NAC042|IPMI2|GulLO2|AT3G06460|DOX1|GAE6|NIT1|ASN1|IPMI1|IIL1|ACX1|MIOX4|ATS1|PFK6|CYP79B2|FAD8|ASA1|CARAB-AK-LYS|UGD3|GLN1;4|CTR1|ADT5|MAM1|IMS2|CBP60G|DELTA-OAT|AT5G51310|AT5G52810|NAS2|MYB34|bHLH093|AT1G06120|BCAT-2|GA3OX1|KCS4|MYB3|NCED5|IMD3|AK-HSDH I|AT-IE|SHM7|HKL1|LOX1|SERAT2;1|NAS4|MGL|AT1G65690|DIN9|ABA4|LOX6|MYB62|AT1G72810|SA…	-2.6389	-4.73091	19_GO:0008152 metabolic process	0.628136	4.5453	0	32	0	0	-4.73091	2.10378
0	1	0	-3.74772	GO:0044283	M01	1	0	758	78	1259	18982	6.19539	GO Biological Processes	19	small molecule biosynthetic process	1.55146	815864|816585|816765|816966|817197|817205|817412|817876|818708|818902|818912|819288|819823|821135|821965|823556|823888|824572|825068|826975|827006|827381|828732|828781|829420|830139|830154|830441|830457|831255|831402|831519|831748|832326|832365|832366|832750|834660|835205|835358|835480|835567|835707|835994|836197|836210|836451|836690|837121|837168|837543|838125|838528|838870|839889|839890|840006|…	ALD1|SUR1|CYP79B3|AT2G24300|PLA2A|KCS11|KCS12|PKT3|AT2G41090|NAC042|IPMI2|GulLO2|AT3G06460|DOX1|GAE6|NIT1|ASN1|HCEF1|IPMI1|IIL1|AT4G13720|ACX1|MIOX4|ATS1|PFK6|MIPS1|CYP79B2|FAD8|ASA1|CARAB-AK-LYS|UGD3|GLN1;4|CTR1|ADT5|MAM1|IMS2|CBP60G|DELTA-OAT|AT5G51310|AT5G52810|TAT7|THI1|NAS2|AT5G58784|AT5G60760|MYB34|NDPK2|bHLH093|AT1G06120|PDS1|BCAT-2|GA3OX1|KCS4|MYB3|NCED5|NUDX25|IMD3|AK-HSDH I|AT-IE|SHM7|D…	-2.16887	-4.15174	19_GO:0008152 metabolic process	0.679413	4.12984	0	32	0	0	-4.73091	2.10378
0	1	0	-2.82363	GO:0072330	M01	1	0	309	20	584	18982	3.42466	GO Biological Processes	19	monocarboxylic acid biosynthetic process	2.10378	815864|817197|817412|817876|821135|823556|823888|827381|828781|832750|835358|838870|839889|841944|842880|843077|843716|843810|844309|844376	ALD1|PLA2A|KCS12|PKT3|DOX1|NIT1|ASN1|ACX1|ATS1|CBP60G|AT5G52810|MYB3|NCED5|LOX1|AT1G65690|LOX6|SARD1|EDS16|WRI4|AT1G80360	-1.30752	-2.82363	19_GO:0008152 metabolic process	0.75255	3.48527	0	32	0	0	-4.73091	2.10378
0	1	0	-2.71101	GO:0032787	M01	1	0	503	28	584	18982	4.79452	GO Biological Processes	19	monocarboxylic acid metabolic process	1.80934	815864|817197|817412|817876|821135|821726|823556|823888|826642|827226|827381|828781|830592|831173|831330|832524|832750|832820|835358|838870|839889|841944|842880|843077|843716|843810|844309|844376	ALD1|PLA2A|KCS12|PKT3|DOX1|ICL|NIT1|ASN1|AT4G10500|PPDK|ACX1|ATS1|ST2A|PBS3|FDH|DMR6|CBP60G|LACS7|AT5G52810|MYB3|NCED5|LOX1|AT1G65690|LOX6|SARD1|EDS16|WRI4|AT1G80360	-1.21538	-2.71101	19_GO:0008152 metabolic process	0.884091	3.27759	0	32	0	0	-4.73091	2.10378
1	0	-3.99944	0	GO:0015698	M10	1	0	106	20	1259	18982	1.58856	GO Biological Processes	19	inorganic anion transport	2.84473	817109|820864|821270|822265|823712|823713|824046|826426|827641|830882|832468|835028|836393|836815|837327|837763|840424|842525|843976|844134	MOT1|AT3G16180|WRKY45|PHT2;1|AT3G45700|AT3G45710|PHT3;2|SULTR1;1|NLM1|SULTR2;1|SLAH3|XIP1|AT5G62720|AT5G66815|NRT2:1|NRT1.1|AT1G35350|SLAH1|PHT1;9|AST56	-2.63868	-4.72508	19_GO:0051179 localization	0.352381	5.07614	0	33	1	1	-4.72508	2.94386
1	0	-3.34738	0	GO:0008509	M10	1	0	317	24	676	18982	3.5503	GO Molecular Functions	21	anion transmembrane transporter activity	2.12592	817109|818002|818536|820864|822265|822336|823712|823713|826685|826811|827641|830355|831479|831629|832468|832689|836393|837199|837763|840424|841177|842525|844105|844134	MOT1|NIP2;1|UMAMIT14|AT3G16180|PHT2;1|CLC-B|AT3G45700|AT3G45710|UMAMIT29|BAT5|NLM1|CAT6|mSFC1|AT5G17630|SLAH3|AT5G26200|AT5G62720|AT1G06890|NRT1.1|AT1G35350|AT1G47670|SLAH1|LAX3|AST56	-1.70734	-3.34738		0.71172	3.88472	0	33	0	0	-4.72508	2.94386
1	0	-3.31737	0	GO:0015103	M10	1	0	124	13	676	18982	1.92308	GO Molecular Functions	21	inorganic anion transmembrane transporter activity	2.94386	817109|820864|822265|822336|823712|823713|827641|832468|836393|837763|840424|842525|844134	MOT1|AT3G16180|PHT2;1|CLC-B|AT3G45700|AT3G45710|NLM1|SLAH3|AT5G62720|NRT1.1|AT1G35350|SLAH1|AST56	-1.68129	-3.31737		0.528212	4.17315	0	33	0	0	-4.72508	2.94386
1	0	-2.02974	0	GO:0006820	M10	1	0	294	32	1259	18982	2.5417	GO Biological Processes	19	anion transport	1.64104	814811|817109|818002|818435|818536|820864|821270|822148|822265|823712|823713|824046|824740|826426|827641|828681|830355|830882|831479|831629|832468|835025|835028|836393|836815|837199|837327|837763|840424|842525|843976|844134	UTR1|MOT1|NIP2;1|LTP2|UMAMIT14|AT3G16180|WRKY45|AT3G25610|PHT2;1|AT3G45700|AT3G45710|PHT3;2|PROT2|SULTR1;1|NLM1|GDU2|CAT6|SULTR2;1|mSFC1|AT5G17630|SLAH3|AAP6|XIP1|AT5G62720|AT5G66815|AT1G06890|NRT2:1|NRT1.1|AT1G35350|SLAH1|PHT1;9|AST56	-0.785808	-2.39672	19_GO:0051179 localization	0.443566	2.95244	0	33	0	0	-4.72508	2.94386
1	0	-4.64616	0	M00370	M10	1	0	6	4	676	18982	0.591716	KEGG Pathway	24	Glucosinolate biosynthesis, tryptophan => glucobrassicin	18.7199	816585|816765|830154|843750	SUR1|CYP79B3|CYP79B2|SOT16	-2.75756	-4.64616		0.294981	8.34202	0	34	1	1	-4.64616	18.7199
1	0	-4.64616	0	ath_M00370	M10	1	0	6	4	676	18982	0.591716	KEGG Pathway	24	Glucosinolate biosynthesis, tryptophan => glucobrassicin	18.7199	816585|816765|830154|843750	SUR1|CYP79B3|CYP79B2|SOT16	-2.75756	-4.64616		0.294981	8.34202	0	34	0	0	-4.64616	18.7199
0	1	0	-2.63884	GO:0042430	M01	1	0	76	14	1259	18982	1.11199	GO Biological Processes	19	indole-containing compound metabolic process	2.77735	816585|816765|816952|818902|823556|829668|829897|830154|830457|835828|836210|843685|843886|844376	SUR1|CYP79B3|CYP71B6|NAC042|NIT1|AT4G35160|CYP91A2|CYP79B2|ASA1|CYP81F2|MYB34|MKK9|WAT1|AT1G80360	-1.56748	-3.37532	19_GO:0008152 metabolic process	0.295536	4.13794	0	34	0	0	-4.64616	18.7199
0	1	0	-2.29547	GO:0042435	M01	1	0	52	11	1259	18982	0.873709	GO Biological Processes	19	indole-containing compound biosynthetic process	3.18937	816585|816765|818902|823556|829668|830154|830457|835828|836210|843685|844376	SUR1|CYP79B3|NAC042|NIT1|AT4G35160|CYP79B2|ASA1|CYP81F2|MYB34|MKK9|AT1G80360	-1.50429	-3.29527	19_GO:0008152 metabolic process	0.26228	4.21357	0	34	0	0	-4.64616	18.7199
1	0	-2.10921	0	GO:0009684	M10	1	0	12	5	1259	18982	0.397141	GO Biological Processes	19	indoleacetic acid biosynthetic process	6.2821	816585|816765|823556|830154|844376	SUR1|CYP79B3|NIT1|CYP79B2|AT1G80360	-1.42645	-3.16739	19_GO:0065007 biological regulation	0.177254	4.87829	0	34	0	0	-4.64616	18.7199
1	0	-2.00678	0	GO:0009683	M10	1	0	13	5	1259	18982	0.397141	GO Biological Processes	19	indoleacetic acid metabolic process	5.79886	816585|816765|823556|830154|844376	SUR1|CYP79B3|NIT1|CYP79B2|AT1G80360	-1.28338	-2.98084	19_GO:0065007 biological regulation	0.177254	4.61309	0	34	0	0	-4.64616	18.7199
1	0	-4.29063	0	GO:0033946	M10	1	0	7	5	1259	18982	0.397141	GO Molecular Functions	21	xyloglucan-specific endo-beta-1,4-glucanase activity	10.7693	823634|829151|829152|835858|842839	XTH31|XTH18|XTH19|XTH13|XTH17	-2.57595	-4.62174		0.177254	6.89011	0	35	1	1	-4.62174	10.7693
1	0	-3.54974	0	GO:0052736	M10	1	0	10	5	1259	18982	0.397141	GO Molecular Functions	21	beta-glucanase activity	7.53852	823634|829151|829152|835858|842839	XTH31|XTH18|XTH19|XTH13|XTH17	-1.75476	-3.61598		0.177254	5.51222	0	35	0	0	-4.62174	10.7693
1	0	-4.60011	0	GO:0045488	M10	1	0	165	18	676	18982	2.66272	GO Biological Processes	19	pectin metabolic process	3.06326	817922|820651|821672|824485|827438|828129|828580|830378|830836|831402|831430|832093|834800|834948|837030|837885|839452|841820	GALS1|PME3|MSR1|AT3G53190|GATL6|RGXT1|AT4G24780|AT5G04960|AT5G09760|UGD3|AT5G15740|AT5G19730|PME5|AT5G48900|AT1G05310|GATL3|AT1G04680|PME2	-2.72925	-4.60011	19_GO:0008152 metabolic process	0.619197	5.11513	0	36	1	1	-4.60011	3.69472
1	0	-4.56462	0	GO:0010393	M10	1	0	166	18	676	18982	2.66272	GO Biological Processes	19	galacturonan metabolic process	3.04481	817922|820651|821672|824485|827438|828129|828580|830378|830836|831402|831430|832093|834800|834948|837030|837885|839452|841820	GALS1|PME3|MSR1|AT3G53190|GATL6|RGXT1|AT4G24780|AT5G04960|AT5G09760|UGD3|AT5G15740|AT5G19730|PME5|AT5G48900|AT1G05310|GATL3|AT1G04680|PME2	-2.70007	-4.56462	19_GO:0008152 metabolic process	0.619197	5.08486	0	36	0	0	-4.60011	3.69472
1	0	-3.45393	0	ath00040	M10	1	0	76	10	676	18982	1.47929	KEGG Pathway	24	Pentose and glucuronate interconversions	3.69472	820651|824485|828580|831402|831596|832093|834948|835333|839452|841820	PME3|AT3G53190|AT4G24780|UGD3|UGP2|AT5G19730|AT5G48900|USP|AT1G04680|PME2	-1.79765	-3.45393		0.46432	4.52332	0	36	0	0	-4.60011	3.69472
1	0	-3.45393	0	ko00040	M10	1	0	76	10	676	18982	1.47929	KEGG Pathway	24	Pentose and glucuronate interconversions	3.69472	820651|824485|828580|831402|831596|832093|834948|835333|839452|841820	PME3|AT3G53190|AT4G24780|UGD3|UGP2|AT5G19730|AT5G48900|USP|AT1G04680|PME2	-1.79765	-3.45393		0.46432	4.52332	0	36	0	0	-4.60011	3.69472
1	0	-3.11075	0	GO:0042737	M10	1	0	181	25	1259	18982	1.9857	GO Biological Processes	19	drug catabolic process	2.08246	818962|820335|820651|820947|823908|824485|826642|827716|827720|827725|828580|829661|830378|830836|831330|832093|832524|834800|834948|837030|837095|837168|838017|839452|841820	AT2G43600|AT3G11630|PME3|CTL2|AT3G47540|AT3G53190|AT4G10500|AT4G19720|AT4G19760|ChiC|AT4G24780|CAT2|AT5G04960|AT5G09760|FDH|AT5G19730|DMR6|PME5|AT5G48900|AT1G05310|POM1|PDS1|AT1G14550|AT1G04680|PME2	-1.59222	-3.40936	19_GO:0008152 metabolic process	0.393178	3.90002	0	36	0	0	-4.60011	3.69472
1	0	-3.17732	0	GO:0045490	M10	1	0	97	11	676	18982	1.62722	GO Biological Processes	19	pectin catabolic process	3.18432	820651|824485|828580|830378|830836|832093|834800|834948|837030|839452|841820	PME3|AT3G53190|AT4G24780|AT5G04960|AT5G09760|AT5G19730|PME5|AT5G48900|AT1G05310|AT1G04680|PME2	-1.56989	-3.17732	19_GO:0008152 metabolic process	0.486617	4.14457	0	36	0	0	-4.60011	3.69472
1	0	-2.9638	0	GO:0017144	M10	1	0	650	39	676	18982	5.76923	GO Biological Processes	19	drug metabolic process	1.68479	816359|816894|816966|817922|818962|820335|820651|820947|821672|824485|827438|828129|828580|829069|829420|829668|829737|830139|830153|830378|830836|831402|831430|832093|834800|834948|836197|837030|837095|837885|838017|838075|839452|841468|841820|841883|844047|844112|844228	SDH1-2|MES1|AT2G24300|GALS1|AT2G43600|AT3G11630|PME3|CTL2|MSR1|AT3G53190|GATL6|RGXT1|AT4G24780|AT4G29480|PFK6|AT4G35160|ACO1|MIPS1|AKN2|AT5G04960|AT5G09760|UGD3|AT5G15740|AT5G19730|PME5|AT5G48900|AT5G60760|AT1G05310|POM1|GATL3|AT1G14550|AT1G15120|AT1G04680|HKL1|PME2|AT1G54410|ADH1|NIA1|VHA-A	-1.41344	-2.9638	19_GO:0008152 metabolic process	0.896772	3.41387	0	36	0	0	-4.60011	3.69472
1	0	-2.38736	0	GO:0000272	M10	1	0	139	12	676	18982	1.77515	GO Biological Processes	19	polysaccharide catabolic process	2.42416	820651|824485|826365|828580|830378|830836|832093|834800|834948|837030|839452|841820	PME3|AT3G53190|AT4G08160|AT4G24780|AT5G04960|AT5G09760|AT5G19730|PME5|AT5G48900|AT1G05310|AT1G04680|PME2	-0.981734	-2.38736	19_GO:0008152 metabolic process	0.507872	3.23838	0	36	0	0	-4.60011	3.69472
1	0	-2.07325	0	GO:0016052	M10	1	0	230	16	676	18982	2.36686	GO Biological Processes	19	carbohydrate catabolic process	1.95338	820651|821171|824485|826365|828580|829420|830378|830836|832093|834169|834800|834948|837030|839452|841468|841820	PME3|AT3G01260|AT3G53190|AT4G08160|AT4G24780|PFK6|AT5G04960|AT5G09760|AT5G19730|AT5G41670|PME5|AT5G48900|AT1G05310|AT1G04680|HKL1|PME2	-0.743106	-2.07325	19_GO:0008152 metabolic process	0.584671	2.7954	0	36	0	0	-4.60011	3.69472
1	0	-4.52342	0	GO:0016125	M10	1	0	69	11	676	18982	1.62722	GO Biological Processes	19	sterol metabolic process	4.4765	817435|818012|824229|824460|827196|828374|829790|834570|837254|837712|843941	CYP710A4|CYP710A2|DWF4|FK|CYP702A2|SMO1-2|ROT3|CYP707A3|SMO2-1|CYP51G1|SMT3	-2.66877	-4.52342	19_GO:0008152 metabolic process	0.486617	5.55934	0	37	1	1	-4.52342	5.95634
1	0	-4.28622	0	GO:0008202	M10	1	0	86	12	676	18982	1.77515	GO Biological Processes	19	steroid metabolic process	3.91812	817212|817435|818012|824229|824460|827196|828374|829790|834570|837254|837712|843941	BAS1|CYP710A4|CYP710A2|DWF4|FK|CYP702A2|SMO1-2|ROT3|CYP707A3|SMO2-1|CYP51G1|SMT3	-2.4867	-4.28622	19_GO:0008152 metabolic process	0.507872	5.212	0	37	0	0	-4.52342	5.95634
1	0	-4.27068	0	GO:0006694	M10	1	0	61	10	676	18982	1.47929	GO Biological Processes	19	steroid biosynthetic process	4.60326	817435|818012|824229|824460|827196|828374|829790|837254|837712|843941	CYP710A4|CYP710A2|DWF4|FK|CYP702A2|SMO1-2|ROT3|SMO2-1|CYP51G1|SMT3	-2.47688	-4.27068	19_GO:0008152 metabolic process	0.46432	5.41657	0	37	0	0	-4.52342	5.95634
1	0	-3.87285	0	GO:0016126	M10	1	0	33	7	676	18982	1.0355	GO Biological Processes	19	sterol biosynthetic process	5.95634	817435|818012|824460|828374|837254|837712|843941	CYP710A4|CYP710A2|FK|SMO1-2|SMO2-1|CYP51G1|SMT3	-2.13739	-3.87285	19_GO:0008152 metabolic process	0.389352	5.47597	0	37	0	0	-4.52342	5.95634
1	0	-3.78617	0	ath00100	M10	1	0	34	7	676	18982	1.0355	KEGG Pathway	24	Steroid biosynthesis	5.78115	817435|818012|824460|828374|837254|837712|843941	CYP710A4|CYP710A2|FK|SMO1-2|SMO2-1|CYP51G1|SMT3	-2.06294	-3.78617		0.389352	5.362	0	37	0	0	-4.52342	5.95634
1	0	-3.78617	0	ko00100	M10	1	0	34	7	676	18982	1.0355	KEGG Pathway	24	Steroid biosynthesis	5.78115	817435|818012|824460|828374|837254|837712|843941	CYP710A4|CYP710A2|FK|SMO1-2|SMO2-1|CYP51G1|SMT3	-2.06294	-3.78617		0.389352	5.362	0	37	0	0	-4.52342	5.95634
1	0	-2.48723	0	GO:1901617	M10	1	0	208	27	1259	18982	2.14456	GO Biological Processes	19	organic hydroxy compound biosynthetic process	1.95712	816173|816966|817435|818012|821135|824229|824460|827196|828374|829790|830018|830139|832750|835480|835994|836197|837168|837254|837712|839889|842720|842880|843028|843716|843810|843941|844193	MYB7|AT2G24300|CYP710A4|CYP710A2|DOX1|DWF4|FK|CYP702A2|SMO1-2|ROT3|MYB4|MIPS1|CBP60G|TAT7|AT5G58784|AT5G60760|PDS1|SMO2-1|CYP51G1|NCED5|DIR5|AT1G65690|ABA4|SARD1|EDS16|SMT3|RHM1	-1.4446	-3.20039	19_GO:0008152 metabolic process	0.408271	3.69932	0	37	0	0	-4.52342	5.95634
1	0	-3.14613	0	GO:0008146	M10	1	0	21	8	1259	18982	0.635425	GO Molecular Functions	21	sulfotransferase activity	5.74364	814903|830591|830592|837902|837903|838440|843749|843750	SOT12|ST2B|ST2A|ST4B|ST4C|SOT17|SOT18|SOT16	-2.43728	-4.46639		0.223942	5.79688	0	38	1	1	-4.46639	28.0799
1	0	-4.34705	0	GO:0047364	M10	1	0	3	3	676	18982	0.443787	GO Molecular Functions	21	desulfoglucosinolate sulfotransferase activity	28.0799	838440|843749|843750	SOT17|SOT18|SOT16	-2.52388	-4.34705		0.255651	9.01378	0	38	0	0	-4.46639	28.0799
1	0	-2.01871	0	GO:0016782	M10	1	0	37	9	1259	18982	0.714853	GO Molecular Functions	21	transferase activity, transferring sulfur-containing groups	3.66739	814903|830591|830592|836749|837902|837903|838440|843749|843750	SOT12|ST2B|ST2A|STR18|ST4B|ST4C|SOT17|SOT18|SOT16	-1.48388	-3.25826		0.237431	4.32856	0	38	0	0	-4.46639	28.0799
1	0	-3.95623	0	GO:0034754	M10	1	0	54	13	1259	18982	1.03257	GO Biological Processes	19	cellular hormone metabolic process	3.62966	816585|816765|821943|823556|825486|829096|829668|829672|830154|830518|832023|843031|844376	SUR1|CYP79B3|IPT7|NIT1|IPT3|CKX4|AT4G35160|LOG5|CYP79B2|LOG7|IPT5|CYP735A2|AT1G80360	-2.39244	-4.41189	19_GO:0065007 biological regulation	0.2849	5.1576	0	39	1	1	-4.41189	12.0342
1	0	-2.39452	0	GO:0009691	M10	1	0	19	6	1259	18982	0.476569	GO Biological Processes	19	cytokinin biosynthetic process	4.76117	821943|825486|829672|830518|832023|843031	IPT7|IPT3|LOG5|LOG7|IPT5|CYP735A2	-1.27536	-2.96764	19_GO:0065007 biological regulation	0.194094	4.3717	0	39	0	0	-4.41189	12.0342
1	0	-2.9533	0	ath00908	M10	1	0	23	5	676	18982	0.739645	KEGG Pathway	24	Zeatin biosynthesis	6.10432	821943|825486|829096|832023|843031	IPT7|IPT3|CKX4|IPT5|CYP735A2	-1.40777	-2.9533		0.329554	4.70685	0	39	0	0	-4.41189	12.0342
1	0	-2.9533	0	ko00908	M10	1	0	23	5	676	18982	0.739645	KEGG Pathway	24	Zeatin biosynthesis	6.10432	821943|825486|829096|832023|843031	IPT7|IPT3|CKX4|IPT5|CYP735A2	-1.40777	-2.9533		0.329554	4.70685	0	39	0	0	-4.41189	12.0342
1	0	-2.84968	0	GO:0052622	M10	1	0	7	3	676	18982	0.443787	GO Molecular Functions	21	ATP dimethylallyltransferase activity	12.0342	821943|825486|832023	IPT7|IPT3|IPT5	-1.32602	-2.84968		0.255651	5.61095	0	39	0	0	-4.41189	12.0342
1	0	-2.84968	0	GO:0052623	M10	1	0	7	3	676	18982	0.443787	GO Molecular Functions	21	ADP dimethylallyltransferase activity	12.0342	821943|825486|832023	IPT7|IPT3|IPT5	-1.32602	-2.84968		0.255651	5.61095	0	39	0	0	-4.41189	12.0342
1	0	-2.65718	0	GO:0009824	M10	1	0	8	3	676	18982	0.443787	GO Molecular Functions	21	AMP dimethylallyltransferase activity	10.53	821943|825486|832023	IPT7|IPT3|IPT5	-1.18653	-2.65718		0.255651	5.18075	0	39	0	0	-4.41189	12.0342
1	0	-2.65718	0	GO:0052381	M10	1	0	8	3	676	18982	0.443787	GO Molecular Functions	21	tRNA dimethylallyltransferase activity	10.53	821943|825486|832023	IPT7|IPT3|IPT5	-1.18653	-2.65718		0.255651	5.18075	0	39	0	0	-4.41189	12.0342
1	0	-2.0955	0	GO:0009308	M10	1	0	133	18	1259	18982	1.42971	GO Biological Processes	19	amine metabolic process	2.0405	816765|819562|821943|823469|825486|829096|829672|830154|830457|830518|832023|835707|836210|842096|843031|843236|843886|844376	CYP79B3|NAC047|IPT7|AT3G43670|IPT3|CKX4|LOG5|CYP79B2|ASA1|LOG7|IPT5|NAS2|MYB34|NAS4|CYP735A2|ACR4|WAT1|AT1G80360	-0.895886	-2.52028	19_GO:0008152 metabolic process	0.334567	3.20943	0	39	0	0	-4.41189	12.0342
0	1	0	-4.38544	GO:0002229	M01	1	0	82	11	584	18982	1.88356	GO Biological Processes	19	defense response to oomycetes	4.36022	817841|818348|824548|824807|826642|832524|832538|832750|836686|839160|843716	AP4.3A|RLK|AT3G53810|WRKY70|AT4G10500|DMR6|LSU2|CBP60G|AT5G65600|AT1G26190|SARD1	-2.55923	-4.38544	19_GO:0051704 multi-organism process	0.562541	5.4328	0	40	1	1	-4.38544	5.6881
0	1	0	-4.07378	GO:0002239	M01	1	0	104	12	584	18982	2.05479	GO Biological Processes	19	response to oomycetes	3.7504	817841|818348|819700|824548|824807|826642|832524|832538|832750|836686|839160|843716	AP4.3A|RLK|RLP30|AT3G53810|WRKY70|AT4G10500|DMR6|LSU2|CBP60G|AT5G65600|AT1G26190|SARD1	-2.30746	-4.07378	19_GO:0051704 multi-organism process	0.587042	5.01088	0	40	0	0	-4.38544	5.6881
0	1	0	-4.06555	GO:0042537	M01	1	0	74	10	584	18982	1.71233	GO Biological Processes	19	benzene-containing compound metabolic process	4.39235	817876|826642|831173|832524|832750|838288|838870|842720|843716|843810	PKT3|AT4G10500|PBS3|DMR6|CBP60G|GSTU24|MYB3|DIR5|SARD1|EDS16	-2.3019	-4.06555	19_GO:0008152 metabolic process	0.53683	5.20925	0	40	0	0	-4.38544	5.6881
0	1	0	-3.71209	GO:0002237	M01	1	0	40	7	584	18982	1.19863	GO Biological Processes	19	response to molecule of bacterial origin	5.6881	819700|824257|829308|832750|839160|843660|843716	RLP30|BCS1|WRKY18|CBP60G|AT1G26190|KTI1|SARD1	-2.01235	-3.71209	19_GO:0051704 multi-organism process	0.450316	5.28804	0	40	0	0	-4.38544	5.6881
0	1	0	-2.50153	GO:0046189	M01	1	0	33	5	584	18982	0.856164	GO Biological Processes	19	phenol-containing compound biosynthetic process	4.92476	830018|832750|842720|843716|843810	MYB4|CBP60G|DIR5|SARD1|EDS16	-1.07204	-2.50153	19_GO:0008152 metabolic process	0.381246	4.02029	0	40	0	0	-4.38544	5.6881
0	1	0	-2.28214	GO:0018958	M01	1	0	69	7	584	18982	1.19863	GO Biological Processes	19	phenol-containing compound metabolic process	3.29745	826642|830018|832524|832750|842720|843716|843810	AT4G10500|MYB4|DMR6|CBP60G|DIR5|SARD1|EDS16	-0.898031	-2.28214	19_GO:0008152 metabolic process	0.450316	3.40621	0	40	0	0	-4.38544	5.6881
1	0	-4.29063	0	GO:0006821	M10	1	0	7	4	676	18982	0.591716	GO Biological Processes	19	chloride transport	16.0456	823712|823713|832468|842525	AT3G45700|AT3G45710|SLAH3|SLAH1	-2.4867	-4.29063	19_GO:0051179 localization	0.294981	7.65077	0	41	1	1	-4.29063	16.0456
1	0	-2.10921	0	GO:0015108	M10	1	0	12	4	1259	18982	0.317712	GO Molecular Functions	21	chloride transmembrane transporter activity	5.02568	822336|823712|823713|835052	CLC-B|AT3G45700|AT3G45710|CLC-C	-0.64265	-2.20785		0.158604	3.71792	0	41	0	0	-4.29063	16.0456
0	1	0	-4.27103	GO:0070838	M01	1	0	115	13	584	18982	2.22603	GO Biological Processes	19	divalent metal ion transport	3.6743	814938|816231|819566|820457|821863|824349|825513|827712|827713|829918|830831|836577|842387	DTX1|GLR2|GLR1.1|ZIP1|AT3G22910|CAX3|AT3G63380|IRT2|IRT1|ACA2|AT5G09720|MGT9|IRT3	-2.47688	-4.27103	19_GO:0051179 localization	0.610479	5.12493	0	42	1	1	-4.27103	6.50068
0	1	0	-4.19255	GO:0072511	M01	1	0	117	13	584	18982	2.22603	GO Biological Processes	19	divalent inorganic cation transport	3.61149	814938|816231|819566|820457|821863|824349|825513|827712|827713|829918|830831|836577|842387	DTX1|GLR2|GLR1.1|ZIP1|AT3G22910|CAX3|AT3G63380|IRT2|IRT1|ACA2|AT5G09720|MGT9|IRT3	-2.40157	-4.19255	19_GO:0051179 localization	0.610479	5.04817	0	42	0	0	-4.27103	6.50068
0	1	0	-4.04498	GO:0030001	M01	1	0	268	21	584	18982	3.59589	GO Biological Processes	19	metal ion transport	2.54691	814938|816231|817415|818143|819566|820457|821863|824349|825513|826973|827332|827712|827713|829918|830831|832441|832509|836577|839349|841144|842387	DTX1|GLR2|AT2G28660|AT2G35730|GLR1.1|ZIP1|AT3G22910|CAX3|AT3G63380|HAK5|OPT3|IRT2|IRT1|ACA2|AT5G09720|AT5G23760|YSL2|MGT9|CIPK9|AT1G47400|IRT3	-2.28396	-4.04498	19_GO:0051179 localization	0.77045	4.54391	0	42	0	0	-4.27103	6.50068
0	1	0	-3.96574	GO:0046873	M01	1	0	232	19	584	18982	3.25342	GO Molecular Functions	21	metal ion transmembrane transporter activity	2.66192	816231|819566|820457|821863|824349|825513|826973|827332|827712|827713|828470|829134|829918|830831|831219|831220|836577|842387|842721	GLR2|GLR1.1|ZIP1|AT3G22910|CAX3|AT3G63380|HAK5|OPT3|IRT2|IRT1|CHX17|HMA2|ACA2|AT5G09720|ZIF1|ZIFL1|MGT9|IRT3|CHX16	-2.21513	-3.96574		0.734145	4.53768	0	42	0	0	-4.27103	6.50068
0	1	0	-3.42189	GO:0006826	M01	1	0	32	6	584	18982	1.0274	GO Biological Processes	19	iron ion transport	6.09439	827332|827712|827713|832509|841144|842387	OPT3|IRT2|IRT1|YSL2|AT1G47400|IRT3	-1.76973	-3.42189	19_GO:0051179 localization	0.417273	5.13858	0	42	0	0	-4.27103	6.50068
0	1	0	-3.3806	GO:0006812	M01	1	0	409	26	584	18982	4.45205	GO Biological Processes	19	cation transport	2.06623	814938|816231|817415|818143|818409|819566|820457|821863|824349|824740|825513|826973|827332|827712|827713|828470|829918|830831|832441|832509|835025|836577|839349|841144|842387|842721	DTX1|GLR2|AT2G28660|AT2G35730|AMT2|GLR1.1|ZIP1|AT3G22910|CAX3|PROT2|AT3G63380|HAK5|OPT3|IRT2|IRT1|CHX17|ACA2|AT5G09720|AT5G23760|YSL2|AAP6|MGT9|CIPK9|AT1G47400|IRT3|CHX16	-1.73856	-3.3806	19_GO:0051179 localization	0.853463	3.88377	0	42	0	0	-4.27103	6.50068
0	1	0	-3.06367	GO:0005385	M01	1	0	25	5	584	18982	0.856164	GO Molecular Functions	21	zinc ion transmembrane transporter activity	6.50068	820457|827712|827713|829134|842387	ZIP1|IRT2|IRT1|HMA2|IRT3	-1.49341	-3.06367		0.381246	4.90323	0	42	0	0	-4.27103	6.50068
0	1	0	-3.06367	GO:0072509	M01	1	0	25	5	584	18982	0.856164	GO Molecular Functions	21	divalent inorganic cation transmembrane transporter activity	6.50068	820457|827712|827713|829134|842387	ZIP1|IRT2|IRT1|HMA2|IRT3	-1.49341	-3.06367		0.381246	4.90323	0	42	0	0	-4.27103	6.50068
0	1	0	-2.56737	GO:0000041	M01	1	0	78	8	584	18982	1.36986	GO Biological Processes	19	transition metal ion transport	3.33368	814938|820457|827332|827712|827713|832509|841144|842387	DTX1|ZIP1|OPT3|IRT2|IRT1|YSL2|AT1G47400|IRT3	-1.12377	-2.56737	19_GO:0051179 localization	0.480991	3.67954	0	42	0	0	-4.27103	6.50068
0	1	0	-2.53742	GO:0071577	M01	1	0	20	4	584	18982	0.684932	GO Biological Processes	19	zinc ion transmembrane transport	6.50068	820457|827712|827713|842387	ZIP1|IRT2|IRT1|IRT3	-1.10174	-2.53742	19_GO:0051179 localization	0.341291	4.38501	0	42	0	0	-4.27103	6.50068
0	1	0	-2.2382	GO:0022890	M01	1	0	348	20	584	18982	3.42466	GO Molecular Functions	21	inorganic cation transmembrane transporter activity	1.86801	816231|819566|820457|821863|824349|825513|826973|827332|827712|827713|828470|829134|829918|830831|831219|831220|832703|836577|842387|842721	GLR2|GLR1.1|ZIP1|AT3G22910|CAX3|AT3G63380|HAK5|OPT3|IRT2|IRT1|CHX17|HMA2|ACA2|AT5G09720|ZIF1|ZIFL1|MSS1|MGT9|IRT3|CHX16	-0.861759	-2.2382		0.75255	2.91168	0	42	0	0	-4.27103	6.50068
0	1	0	-2.17334	GO:0006829	M01	1	0	25	4	584	18982	0.684932	GO Biological Processes	19	zinc ion transport	5.20055	820457|827712|827713|842387	ZIP1|IRT2|IRT1|IRT3	-0.816018	-2.17334	19_GO:0051179 localization	0.341291	3.74431	0	42	0	0	-4.27103	6.50068
0	1	0	-3.23781	GO:0051213	M01	1	0	110	19	1259	18982	1.50913	GO Molecular Functions	21	dioxygenase activity	2.60422	821135|824763|830443|831364|832524|833986|835205|837168|837175|837971|838125|839345|839889|841712|841713|841715|841944|843077|844372	DOX1|JRG21|AT5G05600|AT5G15120|DMR6|AT5G39890|AT5G51310|PDS1|AT1G06650|AT1G14120|GA3OX1|EFE|NCED5|AT1G52790|AT1G52800|AT1G52820|LOX1|LOX6|AT1G80320	-2.03428	-3.97536		0.343597	4.49732	0	43	1	1	-3.97536	2.60422
0	1	0	-3.94598	GO:0002215	M01	1	0	4	3	584	18982	0.513699	GO Biological Processes	19	defense response to nematode	24.3776	827320|830561|843777	AT4G16260|PA2|AT1G74360	-2.20679	-3.94598	19_GO:0051704 multi-organism process	0.295821	8.33076	0	44	1	1	-3.94598	24.3776
0	1	0	-3.94598	GO:0004441	M01	1	0	4	3	584	18982	0.513699	GO Molecular Functions	21	inositol-1,4-bisphosphate 1-phosphatase activity	24.3776	830788|836520|836521	AT5G09290|AT5G63990|SAL2	-2.20679	-3.94598		0.295821	8.33076	0	45	1	1	-3.94598	24.3776
0	1	0	-3.55811	GO:0016312	M01	1	0	5	3	584	18982	0.513699	GO Molecular Functions	21	inositol bisphosphate phosphatase activity	19.5021	830788|836520|836521	AT5G09290|AT5G63990|SAL2	-1.88064	-3.55811		0.295821	7.37177	0	45	0	0	-3.94598	24.3776
0	1	0	-3.44314	GO:0008252	M01	1	0	12	4	584	18982	0.684932	GO Molecular Functions	21	nucleotidase activity	10.8345	827151|830788|836520|836521	AT4G14930|AT5G09290|AT5G63990|SAL2	-1.78892	-3.44314		0.341291	6.0714	0	45	0	0	-3.94598	24.3776
0	1	0	-3.26714	GO:0008441	M01	1	0	6	3	584	18982	0.513699	GO Molecular Functions	21	3'(2'),5'-bisphosphate nucleotidase activity	16.2517	830788|836520|836521	AT5G09290|AT5G63990|SAL2	-1.63889	-3.26714		0.295821	6.65691	0	45	0	0	-3.94598	24.3776
0	1	0	-2.7182	GO:1901616	M01	1	0	43	6	584	18982	1.0274	GO Biological Processes	19	organic hydroxy compound catabolic process	4.53536	826642|828732|830788|832524|836520|836521	AT4G10500|MIOX4|AT5G09290|DMR6|AT5G63990|SAL2	-1.21971	-2.7182	19_GO:0008152 metabolic process	0.417273	4.13495	0	45	0	0	-3.94598	24.3776
0	1	0	-2.1113	GO:0046174	M01	1	0	26	4	584	18982	0.684932	GO Biological Processes	19	polyol catabolic process	5.00053	828732|830788|836520|836521	MIOX4|AT5G09290|AT5G63990|SAL2	-0.767276	-2.1113	19_GO:0008152 metabolic process	0.341291	3.63673	0	45	0	0	-3.94598	24.3776
1	0	-3.75919	0	GO:0009061	M10	1	0	9	5	1259	18982	0.397141	GO Biological Processes	19	anaerobic respiration	8.37614	818772|822341|830868|831364|840201	AT2G41730|AT3G27220|AT5G10040|AT5G15120|AT1G33055	-1.97099	-3.89258	19_GO:0008152 metabolic process	0.177254	5.8991	0	46	1	1	-3.89258	8.37614
1	0	-3.77026	0	GO:0005507	M10	1	0	191	18	676	18982	2.66272	GO Molecular Functions	21	copper ion binding	2.64627	814682|816895|817365|817571|818386|820891|822580|823469|829737|829870|831877|831887|836124|836826|837290|837405|840476|840792	MLP329|sks16|CSD2|LAC3|IRX12|JAL31|SDR4|AT3G43670|ACO1|sks15|LAC8|LAC11|LAC17|sks17|AT1G07750|CSD1|ANNAT1|SKS6	-2.04943	-3.77026		0.619197	4.3942	0	47	1	1	-3.77026	8.25879
1	0	-3.01264	0	GO:0016679	M10	1	0	33	9	1259	18982	0.714853	GO Molecular Functions	21	oxidoreductase activity, acting on diphenols and related substances as donors	4.11192	817571|818386|821806|825844|831877|831887|836124|838075|838393	LAC3|IRX12|AOX1A|NDB2|LAC8|LAC11|LAC17|AT1G15120|LAC1	-1.79127	-3.66256		0.237431	4.76866	0	47	0	0	-3.77026	8.25879
1	0	-3.61177	0	GO:0052716	M10	1	0	17	5	676	18982	0.739645	GO Molecular Functions	21	hydroquinone:oxygen oxidoreductase activity	8.25879	817571|818386|831877|831887|836124	LAC3|IRX12|LAC8|LAC11|LAC17	-1.92994	-3.61177		0.329554	5.75372	0	47	0	0	-3.77026	8.25879
1	0	-2.62429	0	GO:0016682	M10	1	0	27	8	1259	18982	0.635425	GO Molecular Functions	21	oxidoreductase activity, acting on diphenols and related substances as donors, oxygen as acceptor	4.46727	817571|818386|821806|825844|831877|831887|836124|838393	LAC3|IRX12|AOX1A|NDB2|LAC8|LAC11|LAC17|LAC1	-1.74533	-3.58395		0.223942	4.8052	0	47	0	0	-3.77026	8.25879
1	0	-3.75669	0	GO:0008395	M10	1	0	4	3	676	18982	0.443787	GO Molecular Functions	21	steroid hydroxylase activity	21.0599	817212|824229|829790	BAS1|DWF4|ROT3	-2.04315	-3.75669		0.255651	7.71028	0	48	1	1	-3.75669	21.0599
1	0	-2.86462	0	GO:0010268	M10	1	0	24	5	676	18982	0.739645	GO Biological Processes	19	brassinosteroid homeostasis	5.84998	817212|824229|827196|829790|834846	BAS1|DWF4|CYP702A2|ROT3|AT5G47950	-1.33483	-2.86462	19_GO:0065007 biological regulation	0.329554	4.56862	0	48	0	0	-3.75669	21.0599
1	0	-2.65718	0	GO:0042814	M10	1	0	8	3	676	18982	0.443787	GO Biological Processes	19	monopolar cell growth	10.53	829790|831411|831809	ROT3|LNG1|EXO70A1	-1.18653	-2.65718	19_GO:0040007 growth	0.255651	5.18075	0	48	0	0	-3.75669	21.0599
1	0	-2.65718	0	ath00905	M10	1	0	8	3	676	18982	0.443787	KEGG Pathway	24	Brassinosteroid biosynthesis	10.53	817212|824229|829790	BAS1|DWF4|ROT3	-1.18653	-2.65718		0.255651	5.18075	0	48	0	0	-3.75669	21.0599
1	0	-2.65718	0	ko00905	M10	1	0	8	3	676	18982	0.443787	KEGG Pathway	24	Brassinosteroid biosynthesis	10.53	817212|824229|829790	BAS1|DWF4|ROT3	-1.18653	-2.65718		0.255651	5.18075	0	48	0	0	-3.75669	21.0599
0	1	0	-3.72433	GO:0005996	M01	1	0	130	13	584	18982	2.22603	GO Biological Processes	19	monosaccharide metabolic process	3.25034	818708|819288|819331|822277|824572|826696|828492|828732|832681|840895|842114|842342|843027	AT2G41090|GulLO2|GolS1|GAPA|HCEF1|UGE5|UGE2|MIOX4|ASD2|GAPB|GolS2|GolS4|DIN9	-2.02229	-3.72433	19_GO:0008152 metabolic process	0.610479	4.58693	0	49	1	1	-3.72433	12.1888
0	1	0	-2.17548	ath00052	M01	1	0	55	11	1259	18982	0.873709	KEGG Pathway	24	Galactose metabolism	3.01541	819331|821171|826696|828492|829420|830736|831596|835333|841468|842114|842342	GolS1|AT3G01260|UGE5|UGE2|PFK6|AGAL1|UGP2|USP|HKL1|GolS2|GolS4	-1.35929	-3.07772		0.26228	3.9894	0	49	0	0	-3.72433	12.1888
0	1	0	-2.17548	ko00052	M01	1	0	55	11	1259	18982	0.873709	KEGG Pathway	24	Galactose metabolism	3.01541	819331|821171|826696|828492|829420|830736|831596|835333|841468|842114|842342	GolS1|AT3G01260|UGE5|UGE2|PFK6|AGAL1|UGP2|USP|HKL1|GolS2|GolS4	-1.35929	-3.07772		0.26228	3.9894	0	49	0	0	-3.72433	12.1888
0	1	0	-3.06367	GO:0006012	M01	1	0	25	5	584	18982	0.856164	GO Biological Processes	19	galactose metabolic process	6.50068	819331|826696|828492|842114|842342	GolS1|UGE5|UGE2|GolS2|GolS4	-1.49341	-3.06367	19_GO:0008152 metabolic process	0.381246	4.90323	0	49	0	0	-3.72433	12.1888
0	1	0	-2.84005	GO:0047216	M01	1	0	8	3	584	18982	0.513699	GO Molecular Functions	21	inositol 3-alpha-galactosyltransferase activity	12.1888	819331|842114|842342	GolS1|GolS2|GolS4	-1.32094	-2.84005		0.295821	5.63935	0	49	0	0	-3.72433	12.1888
0	1	0	-2.27478	GO:0019318	M01	1	0	87	8	584	18982	1.36986	GO Biological Processes	19	hexose metabolic process	2.98882	819331|822277|824572|826696|828492|840895|842114|842342	GolS1|GAPA|HCEF1|UGE5|UGE2|GAPB|GolS2|GolS4	-0.893972	-2.27478	19_GO:0008152 metabolic process	0.480991	3.31255	0	49	0	0	-3.72433	12.1888
1	0	-2.70049	0	GO:0019187	M10	1	0	26	8	1259	18982	0.635425	GO Molecular Functions	21	beta-1,4-mannosyltransferase activity	4.63909	821672|824766|827195|828499|831554|838956|839467|842035	MSR1|CSLA14|ATCSLB05|CSLG3|CSLD2|CSLA03|CSLD5|CSLE1	-1.8326	-3.71072		0.223942	4.94892	0	50	1	1	-3.71072	4.63909
1	0	-2.70049	0	GO:0051753	M10	1	0	26	8	1259	18982	0.635425	GO Molecular Functions	21	mannan synthase activity	4.63909	821672|824766|827195|828499|831554|838956|839467|842035	MSR1|CSLA14|ATCSLB05|CSLG3|CSLD2|CSLA03|CSLD5|CSLE1	-1.8326	-3.71072		0.223942	4.94892	0	50	0	0	-3.71072	4.63909
1	0	-2.68143	0	GO:0000030	M10	1	0	38	9	1259	18982	0.714853	GO Molecular Functions	21	mannosyltransferase activity	3.57088	819388|821672|824766|827195|828499|831554|838956|839467|842035	ALG3|MSR1|CSLA14|ATCSLB05|CSLG3|CSLD2|CSLA03|CSLD5|CSLE1	-1.42645	-3.1669		0.237431	4.22806	0	50	0	0	-3.71072	4.63909
1	0	-2.68143	0	GO:0016759	M10	1	0	38	9	1259	18982	0.714853	GO Molecular Functions	21	cellulose synthase activity	3.57088	824766|827195|828499|830847|831554|834426|838956|839467|842035	CSLA14|ATCSLB05|CSLG3|CESA5|CSLD2|CESA4|CSLA03|CSLD5|CSLE1	-1.42645	-3.1669		0.237431	4.22806	0	50	0	0	-3.71072	4.63909
1	0	-2.44509	0	GO:0009809	M10	1	0	56	12	1259	18982	0.953137	GO Biological Processes	19	lignin biosynthetic process	3.2308	818386|820947|829779|830416|831887|835028|836124|836771|837095|843126|844259|844421	IRX12|CTL2|FAH1|PRX52|LAC11|XIP1|LAC17|AT5G66390|POM1|CCOAMT|MYB63|CCR2	-1.752	-3.60017	19_GO:0008152 metabolic process	0.273833	4.45583	0	51	1	1	-3.60017	3.2308
0	1	0	-2.53969	GO:0009698	M01	1	0	134	20	1259	18982	1.58856	GO Biological Processes	19	phenylpropanoid metabolic process	2.25031	818386|820947|821938|824238|829521|829779|830018|830416|831887|835028|836124|836771|837095|838870|840102|842720|843126|844259|844376|844421	IRX12|CTL2|RFR1|UGT72E1|CER4|FAH1|MYB4|PRX52|LAC11|XIP1|LAC17|AT5G66390|POM1|MYB3|PRR1|DIR5|CCOAMT|MYB63|AT1G80360|CCR2	-1.48868	-3.27472	19_GO:0008152 metabolic process	0.352381	3.87115	0	51	0	0	-3.60017	3.2308
0	1	0	-3.40849	GO:0010224	M01	1	0	73	9	584	18982	1.5411	GO Biological Processes	19	response to UV-B	4.00727	816819|824678|824693|830018|832750|835990|836103|840181|843716	AT2G22880|TT5|MKP1|MYB4|CBP60G|DDB2|RHL41|NAC13|SARD1	-1.76243	-3.40849	19_GO:0050896 response to stimulus	0.509725	4.58649	0	52	1	1	-3.40849	4.00727
0	1	0	-3.28733	GO:0009411	M01	1	0	126	12	584	18982	2.05479	GO Biological Processes	19	response to UV	3.09556	816819|824257|824678|824693|830018|832750|835990|836103|840181|841202|843716|844259	AT2G22880|BCS1|TT5|MKP1|MYB4|CBP60G|DDB2|RHL41|NAC13|ATE2F2|SARD1|MYB63	-1.65322	-3.28733	19_GO:0050896 response to stimulus	0.587042	4.20477	0	52	0	0	-3.40849	4.00727
0	1	0	-3.27306	GO:0009682	M01	1	0	34	6	584	18982	1.0274	GO Biological Processes	19	induced systemic resistance	5.7359	817626|824807|826859|834101|834768|835828	CYP71A12|WRKY70|AZI1|GLIP1|ERF2|CYP81F2	-1.64091	-3.27306	19_GO:0002376 immune system process	0.417273	4.92426	0	53	1	1	-3.27306	5.7359
0	1	0	-2.08554	GO:0002252	M01	1	0	75	7	584	18982	1.19863	GO Biological Processes	19	immune effector process	3.03365	817197|818171|824807|829308|830520|834101|834768	PLA2A|YLS9|WRKY70|WRKY18|NHL3|GLIP1|ERF2	-0.75251	-2.08554	19_GO:0002376 immune system process	0.450316	3.14396	0	53	0	0	-3.27306	5.7359
1	0	-2.84968	0	GO:0010623	M10	1	0	7	4	1259	18982	0.317712	GO Biological Processes	19	programmed cell death involved in cell development	8.61545	829688|830907|835091|838880	XCP1|AGP4|CEP1|RABG3B	-1.47666	-3.24178	19_GO:0032502 developmental process	0.158604	5.37103	0	54	1	1	-3.24178	8.61545
0	1	0	-3.24081	GO:0055076	M01	1	0	93	10	584	18982	1.71233	GO Biological Processes	19	transition metal ion homeostasis	3.49499	820098|820771|823918|824349|824865|827332|827713|829134|830293|831219	MT2A|MT3|PYE|CAX3|bHLH39|OPT3|IRT1|HMA2|BHLH101|ZIF1	-1.62131	-3.24081	19_GO:0065007 biological regulation	0.53683	4.29721	0	55	1	1	-3.24081	12.1888
0	1	0	-3.15429	GO:0098771	M01	1	0	248	18	584	18982	3.08219	GO Biological Processes	19	inorganic ion homeostasis	2.35912	816231|819566|820098|820771|823918|824349|824865|827332|827713|828470|829134|830293|831219|832582|839349|840543|842721|843161	GLR2|GLR1.1|MT2A|MT3|PYE|CAX3|bHLH39|OPT3|IRT1|CHX17|HMA2|BHLH101|ZIF1|CIPK25|CIPK9|SHM7|CHX16|MYB62	-1.55054	-3.15429	19_GO:0065007 biological regulation	0.715196	3.83839	0	55	0	0	-3.24081	12.1888
0	1	0	-2.88038	GO:0055065	M01	1	0	179	14	584	18982	2.39726	GO Biological Processes	19	metal ion homeostasis	2.54217	816231|819566|820098|820771|823918|824349|824865|827332|827713|829134|830293|831219|832582|839349	GLR2|GLR1.1|MT2A|MT3|PYE|CAX3|bHLH39|OPT3|IRT1|HMA2|BHLH101|ZIF1|CIPK25|CIPK9	-1.34904	-2.88038	19_GO:0065007 biological regulation	0.632969	3.69339	0	55	0	0	-3.24081	12.1888
0	1	0	-2.84005	GO:0010106	M01	1	0	8	3	584	18982	0.513699	GO Biological Processes	19	cellular response to iron ion starvation	12.1888	823918|824865|830293	PYE|bHLH39|BHLH101	-1.32094	-2.84005	19_GO:0050896 response to stimulus	0.295821	5.63935	0	55	0	0	-3.24081	12.1888
0	1	0	-2.72316	GO:0006875	M01	1	0	127	11	584	18982	1.88356	GO Biological Processes	19	cellular metal ion homeostasis	2.81526	816231|819566|820098|820771|823918|824349|824865|827332|827713|830293|832582	GLR2|GLR1.1|MT2A|MT3|PYE|CAX3|bHLH39|OPT3|IRT1|BHLH101|CIPK25	-1.22323	-2.72316	19_GO:0065007 biological regulation	0.562541	3.65685	0	55	0	0	-3.24081	12.1888
0	1	0	-2.69683	GO:0055080	M01	1	0	229	16	584	18982	2.73973	GO Biological Processes	19	cation homeostasis	2.27098	816231|819566|820098|820771|823918|824349|824865|827332|827713|828470|829134|830293|831219|832582|839349|842721	GLR2|GLR1.1|MT2A|MT3|PYE|CAX3|bHLH39|OPT3|IRT1|CHX17|HMA2|BHLH101|ZIF1|CIPK25|CIPK9|CHX16	-1.20609	-2.69683	19_GO:0065007 biological regulation	0.675484	3.44748	0	55	0	0	-3.24081	12.1888
0	1	0	-2.66809	GO:0046916	M01	1	0	59	7	584	18982	1.19863	GO Biological Processes	19	cellular transition metal ion homeostasis	3.85634	820098|820771|823918|824349|824865|827713|830293	MT2A|MT3|PYE|CAX3|bHLH39|IRT1|BHLH101	-1.18653	-2.66809	19_GO:0065007 biological regulation	0.450316	3.91491	0	55	0	0	-3.24081	12.1888
0	1	0	-2.45155	GO:0050801	M01	1	0	287	18	584	18982	3.08219	GO Biological Processes	19	ion homeostasis	2.03854	816231|819566|820098|820771|823918|824349|824865|827332|827713|828470|829134|830293|831219|832582|839349|840543|842721|843161	GLR2|GLR1.1|MT2A|MT3|PYE|CAX3|bHLH39|OPT3|IRT1|CHX17|HMA2|BHLH101|ZIF1|CIPK25|CIPK9|SHM7|CHX16|MYB62	-1.03055	-2.45155	19_GO:0065007 biological regulation	0.715196	3.15852	0	55	0	0	-3.24081	12.1888
0	1	0	-2.10799	GO:0030003	M01	1	0	153	11	584	18982	1.88356	GO Biological Processes	19	cellular cation homeostasis	2.33685	816231|819566|820098|820771|823918|824349|824865|827332|827713|830293|832582	GLR2|GLR1.1|MT2A|MT3|PYE|CAX3|bHLH39|OPT3|IRT1|BHLH101|CIPK25	-0.766984	-2.10799	19_GO:0065007 biological regulation	0.562541	2.95798	0	55	0	0	-3.24081	12.1888
0	1	0	-2.07965	GO:0048878	M01	1	0	409	22	584	18982	3.76712	GO Biological Processes	19	chemical homeostasis	1.74835	816231|819566|820098|820771|823918|824349|824865|827332|827381|827713|828470|829134|830293|831219|832582|837971|837997|839349|840543|842721|843161|844376	GLR2|GLR1.1|MT2A|MT3|PYE|CAX3|bHLH39|OPT3|ACX1|IRT1|CHX17|HMA2|BHLH101|ZIF1|CIPK25|AT1G14120|FLP|CIPK9|SHM7|CHX16|MYB62|AT1G80360	-0.748532	-2.07965	19_GO:0065007 biological regulation	0.78788	2.72588	0	55	0	0	-3.24081	12.1888
0	1	0	-2.31471	GO:0008194	M01	1	0	273	33	1259	18982	2.62113	GO Molecular Functions	21	UDP-glycosyltransferase activity	1.8225	816190|817189|817523|817525|817566|817736|817922|819331|820287|820294|823393|824238|827194|827195|827438|828081|828129|828499|830847|831430|831554|832206|833302|834426|835032|835482|837068|837237|837885|839467|842035|842114|842342	AT2G16890|UGT76D1|UGT71D1|UGT71C1|UGT87A2|AT2G31790|GALS1|GolS1|AT3G02100|SS2|SUS4|UGT72E1|UGT71B5|ATCSLB05|GATL6|SUS3|RGXT1|CSLG3|CESA5|AT5G15740|CSLD2|SUS1|XGD1|CESA4|AT5G49690|AT5G53990|URH2|UGT71C3|GATL3|CSLD5|CSLE1|GolS2|GolS4	-1.45125	-3.20964		0.45026	3.64834	0	56	1	1	-3.20964	1.9792
1	0	-2.43165	0	GO:0016051	M10	1	0	350	39	1259	18982	3.0977	GO Biological Processes	19	carbohydrate biosynthetic process	1.68001	816753|816821|817083|817922|818412|818708|818902|819288|820294|821672|821965|822277|824399|824572|826590|827195|827438|828129|828499|828732|830135|830139|830153|830847|831430|831554|832358|833302|834426|834943|835220|837095|837885|839467|840493|840895|842035|842651|843027	TPPE|AT2G22900|AT2G25450|GALS1|TBL34|AT2G41090|NAC042|GulLO2|SS2|MSR1|GAE6|GAPA|SPP2|HCEF1|GXM2|ATCSLB05|GATL6|RGXT1|CSLG3|MIOX4|TPPH|MIPS1|AKN2|CESA5|AT5G15740|CSLD2|F8H|XGD1|CESA4|ATSDI1|ATTPPA|POM1|GATL3|CSLD5|TPPD|GAPB|CSLE1|RHS8|DIN9	-1.28341	-2.98316	19_GO:0008152 metabolic process	0.488285	3.42236	0	56	0	0	-3.20964	1.9792
1	0	-2.12546	0	GO:0000271	M10	1	0	227	16	676	18982	2.36686	GO Biological Processes	19	polysaccharide biosynthetic process	1.9792	816821|817922|818412|821672|826590|827195|827438|828129|830847|831430|832358|834426|837095|837885|839467|842651	AT2G22900|GALS1|TBL34|MSR1|GXM2|ATCSLB05|GATL6|RGXT1|CESA5|AT5G15740|F8H|CESA4|POM1|GATL3|CSLD5|RHS8	-0.7784	-2.12546	19_GO:0008152 metabolic process	0.584671	2.85208	0	56	0	0	-3.20964	1.9792
0	1	0	-3.20383	GO:0006766	M01	1	0	94	10	584	18982	1.71233	GO Biological Processes	19	vitamin metabolic process	3.45781	818708|819288|828732|835480|835567|837168|840543|841252|843027|843810	AT2G41090|GulLO2|MIOX4|TAT7|THI1|PDS1|SHM7|DHNAT1|DIN9|EDS16	-1.59455	-3.20383	19_GO:0008152 metabolic process	0.53683	4.25599	0	57	1	1	-3.20383	5.20055
0	1	0	-3.1128	GO:0009110	M01	1	0	80	9	584	18982	1.5411	GO Biological Processes	19	vitamin biosynthetic process	3.65664	818708|819288|828732|835480|835567|837168|841252|843027|843810	AT2G41090|GulLO2|MIOX4|TAT7|THI1|PDS1|DHNAT1|DIN9|EDS16	-1.52477	-3.1128	19_GO:0008152 metabolic process	0.509725	4.24232	0	57	0	0	-3.20383	5.20055
0	1	0	-2.17334	GO:0019853	M01	1	0	25	4	584	18982	0.684932	GO Biological Processes	19	L-ascorbic acid biosynthetic process	5.20055	818708|819288|828732|843027	AT2G41090|GulLO2|MIOX4|DIN9	-0.816018	-2.17334	19_GO:0008152 metabolic process	0.341291	3.74431	0	57	0	0	-3.20383	5.20055
0	1	0	-2.1113	GO:0019852	M01	1	0	26	4	584	18982	0.684932	GO Biological Processes	19	L-ascorbic acid metabolic process	5.00053	818708|819288|828732|843027	AT2G41090|GulLO2|MIOX4|DIN9	-0.767276	-2.1113	19_GO:0008152 metabolic process	0.341291	3.63673	0	57	0	0	-3.20383	5.20055
1	0	-2.91406	0	GO:0055114	M10	1	0	764	74	1259	18982	5.87768	GO Biological Processes	19	oxidation-reduction process	1.46034	816055|816359|816381|816609|816751|816895|817054|817083|817435|817483|817549|817876|818012|818772|819288|820155|820697|821135|821806|822341|824229|824460|824572|825331|825844|827196|827381|828065|828374|828885|829096|829521|829737|829790|829870|830128|830441|830630|830868|831364|831596|833954|833986|834085|834365|834570|835078|835140|836826|837168|837254|837712|837971|837990|838075|838125|838506|…	NIR1|SDH1-2|PNP-A|NDB4|PLAT2|sks16|CYP82F1|AT2G25450|CYP710A4|AT2G29340|NDA2|PKT3|CYP710A2|AT2G41730|GulLO2|MDHAR|CYP72A15|DOX1|AOX1A|AT3G27220|DWF4|FK|HCEF1|SLD1|NDB2|CYP702A2|ACX1|AT4G03140|SMO1-2|CYP709B3|CKX4|CER4|ACO1|ROT3|sks15|PLAT1|FAD8|RBOHA|AT5G10040|AT5G15120|UGP2|AT5G39580|AT5G39890|UPM1|AT5G43450|CYP707A3|AT5G50130|HSD7|sks17|PDS1|SMO2-1|CYP51G1|AT1G14120|SBH2|AT1G15120|GA3OX1|AT1G19…	-1.43441	-3.18502	19_GO:0008152 metabolic process	0.662882	3.46163	0	58	1	1	-3.18502	1.46034
0	1	0	-2.69604	GO:0080167	M01	1	0	128	19	1259	18982	1.50913	GO Biological Processes	19	response to karrikin	2.238	816167|818030|818181|818586|819053|819405|820333|824678|828511|829891|830443|831220|831709|831965|832620|836501|836826|839375|844392	AT2G16660|PID|ABS2|AT2G39980|BGLU28|AGP26|AT3G11600|TT5|AT4G24110|CYP81D8|AT5G05600|ZIFL1|ABCI20|AT5G18470|DGR2|BGAL10|sks17|AT1G01300|AT1G80530	-1.38507	-3.11072	19_GO:0050896 response to stimulus	0.343597	3.74565	0	59	1	1	-3.11072	2.238
1	0	-3.08107	0	GO:0007043	M10	1	0	6	3	676	18982	0.443787	GO Biological Processes	19	cell-cell junction assembly	14.0399	817280|818183|820328	CASP3|CASP1|CASP2	-1.50225	-3.08107	19_GO:0071840 cellular component organization or biogenesis	0.255651	6.13882	0	60	1	1	-3.08107	14.0399
1	0	-2.84968	0	GO:0034329	M10	1	0	7	3	676	18982	0.443787	GO Biological Processes	19	cell junction assembly	12.0342	817280|818183|820328	CASP3|CASP1|CASP2	-1.32602	-2.84968	19_GO:0071840 cellular component organization or biogenesis	0.255651	5.61095	0	60	0	0	-3.08107	14.0399
1	0	-2.34936	0	GO:0045216	M10	1	0	10	3	676	18982	0.443787	GO Biological Processes	19	cell-cell junction organization	8.42396	817280|818183|820328	CASP3|CASP1|CASP2	-0.950647	-2.34936	19_GO:0071840 cellular component organization or biogenesis	0.255651	4.51248	0	60	0	0	-3.08107	14.0399
1	0	-2.22262	0	GO:0034330	M10	1	0	11	3	676	18982	0.443787	GO Biological Processes	19	cell junction organization	7.65815	817280|818183|820328	CASP3|CASP1|CASP2	-0.849421	-2.22262	19_GO:0071840 cellular component organization or biogenesis	0.255651	4.24464	0	60	0	0	-3.08107	14.0399
0	1	0	-3.06367	GO:1902074	M01	1	0	25	5	584	18982	0.856164	GO Biological Processes	19	response to salt	6.50068	830744|833957|835024|838374|842880	AT5G08450|NAC6|MYB78|MYB52|AT1G65690	-1.49341	-3.06367	19_GO:0050896 response to stimulus	0.381246	4.90323	0	61	1	1	-3.06367	6.50068
0	1	0	-3.04571	GO:0030145	M01	1	0	51	7	584	18982	1.19863	GO Molecular Functions	21	manganese ion binding	4.46125	824802|833883|833903|833906|833912|833914|838478	AT3G56350|AT5G38910|GLP6|AT5G39130|AT5G39180|GER2|GLP4	-1.47883	-3.04571		0.450316	4.40973	0	62	1	1	-3.04571	4.46125
0	1	0	-2.5654	GO:0045735	M01	1	0	46	6	584	18982	1.0274	GO Molecular Functions	21	nutrient reservoir activity	4.23958	833883|833903|833906|833912|833914|838478	AT5G38910|GLP6|AT5G39130|AT5G39180|GER2|GLP4	-1.12377	-2.5654		0.417273	3.91926	0	62	0	0	-3.04571	4.46125
0	1	0	-3.00593	GO:0016701	M01	1	0	38	6	584	18982	1.0274	GO Molecular Functions	21	oxidoreductase activity, acting on single donors with incorporation of molecular oxygen	5.13212	821135|828732|837168|839889|841944|843077	DOX1|MIOX4|PDS1|NCED5|LOX1|LOX6	-1.45231	-3.00593		0.417273	4.54265	0	63	1	1	-3.00593	7.64786
0	1	0	-2.82957	GO:0016702	M01	1	0	28	5	584	18982	0.856164	GO Molecular Functions	21	oxidoreductase activity, acting on single donors with incorporation of molecular oxygen, incorporation of two atoms of oxygen	5.80418	821135|837168|839889|841944|843077	DOX1|PDS1|NCED5|LOX1|LOX6	-1.31197	-2.82957		0.381246	4.53241	0	63	0	0	-3.00593	7.64786
0	1	0	-2.81436	GO:0031408	M01	1	0	17	4	584	18982	0.684932	GO Biological Processes	19	oxylipin biosynthetic process	7.64786	817197|828781|841944|843077	PLA2A|ATS1|LOX1|LOX6	-1.30124	-2.81436	19_GO:0008152 metabolic process	0.341291	4.88552	0	63	0	0	-3.00593	7.64786
0	1	0	-2.62375	GO:0031407	M01	1	0	19	4	584	18982	0.684932	GO Biological Processes	19	oxylipin metabolic process	6.84283	817197|828781|841944|843077	PLA2A|ATS1|LOX1|LOX6	-1.16769	-2.62375	19_GO:0008152 metabolic process	0.341291	4.5397	0	63	0	0	-3.00593	7.64786
1	0	-2.94894	0	GO:0004185	M10	1	0	46	7	676	18982	1.0355	GO Molecular Functions	21	serine-type carboxypeptidase activity	4.27303	816828|819990|820975|825522|832385|843662|843665	SCPL11|SCPL27|scpl33|scpl40|SCPL34|scpl3|scpl4	-1.405	-2.94894		0.389352	4.27091	0	64	1	1	-2.94894	4.27303
1	0	-2.89223	0	GO:0070008	M10	1	0	47	7	676	18982	1.0355	GO Molecular Functions	21	serine-type exopeptidase activity	4.18211	816828|819990|820975|825522|832385|843662|843665	SCPL11|SCPL27|scpl33|scpl40|SCPL34|scpl3|scpl4	-1.35621	-2.89223		0.389352	4.19728	0	64	0	0	-2.94894	4.27303
1	0	-2.58271	0	GO:0004180	M10	1	0	53	7	676	18982	1.0355	GO Molecular Functions	21	carboxypeptidase activity	3.70866	816828|819990|820975|825522|832385|843662|843665	SCPL11|SCPL27|scpl33|scpl40|SCPL34|scpl3|scpl4	-1.13312	-2.58271		0.389352	3.79459	0	64	0	0	-2.94894	4.27303
1	0	-2.92099	0	GO:0009051	M10	1	0	14	4	676	18982	0.591716	GO Biological Processes	19	pentose-phosphate shunt, oxidative branch	8.02282	822349|832512|834169|839044	G6PD5|PGL4|AT5G41670|G6PD3	-1.38183	-2.92099	19_GO:0008152 metabolic process	0.294981	5.05128	0	65	1	1	-2.92099	8.02282
1	0	-2.92099	0	M00006	M10	1	0	14	4	676	18982	0.591716	KEGG Pathway	24	Pentose phosphate pathway, oxidative phase, glucose 6P => ribulose 5P	8.02282	822349|832512|834169|839044	G6PD5|PGL4|AT5G41670|G6PD3	-1.38183	-2.92099		0.294981	5.05128	0	65	0	0	-2.92099	8.02282
1	0	-2.92099	0	ath_M00006	M10	1	0	14	4	676	18982	0.591716	KEGG Pathway	24	Pentose phosphate pathway, oxidative phase, glucose 6P => ribulose 5P	8.02282	822349|832512|834169|839044	G6PD5|PGL4|AT5G41670|G6PD3	-1.38183	-2.92099		0.294981	5.05128	0	65	0	0	-2.92099	8.02282
0	1	0	-2.88038	GO:0008219	M01	1	0	179	14	584	18982	2.39726	GO Biological Processes	19	cell death	2.54217	817197|818435|821135|824188|824257|829661|831173|833957|834660|835091|836686|838043|841202|843660	PLA2A|LTP2|DOX1|CEJ1|BCS1|CAT2|PBS3|NAC6|DELTA-OAT|CEP1|AT5G65600|AT1G14780|ATE2F2|KTI1	-1.34904	-2.88038	19_GO:0009987 cellular process	0.632969	3.69339	0	66	1	1	-2.88038	2.54217
0	1	0	-2.84005	GO:0010230	M01	1	0	8	3	584	18982	0.513699	GO Biological Processes	19	alternative respiration	12.1888	816381|821806|825844	PNP-A|AOX1A|NDB2	-1.32094	-2.84005	19_GO:0008152 metabolic process	0.295821	5.63935	0	67	1	1	-2.84005	12.1888
0	1	0	-2.05216	GO:0016641	M01	1	0	27	7	1259	18982	0.555997	GO Molecular Functions	21	oxidoreductase activity, acting on the CH-NH2 group of donors, oxygen as acceptor	3.90886	817083|823469|829096|831328|834365|838751|839345	AT2G25450|AT3G43670|CKX4|AO|AT5G43450|AT1G03400|EFE	-1.15486	-2.81808		0.209562	4.03132	0	68	1	1	-2.81808	8.12586
0	1	0	-2.28575	GO:0009815	M01	1	0	12	3	584	18982	0.513699	GO Molecular Functions	21	1-aminocyclopropane-1-carboxylate oxidase activity	8.12586	834365|838751|839345	AT5G43450|AT1G03400|EFE	-0.899427	-2.28575		0.295821	4.39921	0	68	0	0	-2.81808	8.12586
1	0	-2.80189	0	GO:0016835	M10	1	0	158	14	676	18982	2.07101	GO Molecular Functions	21	carbon-oxygen lyase activity	2.48809	818912|822559|822955|824485|825068|826975|827770|828580|829737|834948|836760|839452|843612|844193	IPMI2|AT3G29110|AT3G32030|AT3G53190|IPMI1|IIL1|AT4G20230|AT4G24780|ACO1|AT5G48900|GMD1|AT1G04680|AT1G72810|RHM1	-1.29174	-2.80189		0.547738	3.60943	0	69	1	1	-2.80189	2.48809
1	0	-2.80189	0	GO:0009055	M10	1	0	158	14	676	18982	2.07101	GO Molecular Functions	21	electron transfer activity	2.48809	816359|817044|817791|819277|822339|826900|831387|832580|832702|837371|838075|839176|842772|843555	SDH1-2|ENODL14|UCC1|CB5-C|AT3G27200|ENODL19|ENODL17|ENODL13|AT5G26330|ENODL18|AT1G15120|CB5-A|ENODL8|AT1G72230	-1.29174	-2.80189		0.547738	3.60943	0	70	1	1	-2.80189	2.48809
1	0	-2.78048	0	GO:0016717	M10	1	0	25	5	676	18982	0.739645	GO Molecular Functions	21	oxidoreductase activity, acting on paired donors, with oxidation of a pair of donors resulting in the reduction of molecular oxygen to two molecules of water	5.61598	817435|818012|830441|837121|840977	CYP710A4|CYP710A2|FAD8|AT1G06120|FTM1	-1.27181	-2.78048		0.329554	4.43798	0	71	1	1	-2.78048	5.61598
0	1	0	-2.77222	ath00945	M01	1	0	42	6	584	18982	1.0274	KEGG Pathway	24	Stilbenoid, diarylheptanoid and gingerol biosynthesis	4.64335	817626|822223|829891|829897|837866|843126	CYP71A12|CYP71B3|CYP81D8|CYP91A2|CYP71B28|CCOAMT	-1.26793	-2.77222		0.417273	4.2113	0	72	1	1	-2.77222	4.64335
0	1	0	-2.77222	ko00945	M01	1	0	42	6	584	18982	1.0274	KEGG Pathway	24	Stilbenoid, diarylheptanoid and gingerol biosynthesis	4.64335	817626|822223|829891|829897|837866|843126	CYP71A12|CYP71B3|CYP81D8|CYP91A2|CYP71B28|CCOAMT	-1.26793	-2.77222		0.417273	4.2113	0	72	0	0	-2.77222	4.64335
0	1	0	-2.13508	ath00903	M01	1	0	40	5	584	18982	0.856164	KEGG Pathway	24	Limonene and pinene degradation	4.06293	817626|822223|829891|829897|837866	CYP71A12|CYP71B3|CYP81D8|CYP91A2|CYP71B28	-0.787012	-2.13508		0.381246	3.45489	0	72	0	0	-2.77222	4.64335
0	1	0	-2.13508	ko00903	M01	1	0	40	5	584	18982	0.856164	KEGG Pathway	24	Limonene and pinene degradation	4.06293	817626|822223|829891|829897|837866	CYP71A12|CYP71B3|CYP81D8|CYP91A2|CYP71B28	-0.787012	-2.13508		0.381246	3.45489	0	72	0	0	-2.77222	4.64335
0	1	0	-2.76833	GO:0000978	M01	1	0	107	10	584	18982	1.71233	GO Molecular Functions	21	RNA polymerase II proximal promoter sequence-specific DNA binding	3.0377	816908|818167|819332|830973|831147|831648|837997|838335|838374|843125	BLH4|BLH1|MYB2|KNAT4|WRKY75|MYB56|FLP|NF-YA8|MYB52|HSFA8	-1.2655	-2.76833		0.53683	3.76591	0	73	1	1	-2.76833	3.0377
0	1	0	-2.69018	GO:0050135	M01	1	0	30	5	584	18982	0.856164	GO Molecular Functions	21	NAD(P)+ nucleosidase activity	5.41724	826718|831656|834522|834538|843624	AT4G11170|CSA1|AT5G44920|PP2-A8|TIR	-1.20163	-2.69018		0.381246	4.31384	0	74	1	1	-2.69018	5.41724
0	1	0	-2.62476	GO:0003953	M01	1	0	31	5	584	18982	0.856164	GO Molecular Functions	21	NAD+ nucleosidase activity	5.24249	826718|831656|834522|834538|843624	AT4G11170|CSA1|AT5G44920|PP2-A8|TIR	-1.16769	-2.62476		0.381246	4.21178	0	74	0	0	-2.69018	5.41724
0	1	0	-2.62476	GO:0061809	M01	1	0	31	5	584	18982	0.856164	GO Molecular Functions	21	NAD+ nucleotidase, cyclic ADP-ribose generating	5.24249	826718|831656|834522|834538|843624	AT4G11170|CSA1|AT5G44920|PP2-A8|TIR	-1.16769	-2.62476		0.381246	4.21178	0	74	0	0	-2.69018	5.41724
0	1	0	-2.38954	GO:0016799	M01	1	0	66	7	584	18982	1.19863	GO Molecular Functions	21	hydrolase activity, hydrolyzing N-glycosyl compounds	3.44733	826718|829672|830518|831656|834522|834538|843624	AT4G11170|LOG5|LOG7|CSA1|AT5G44920|PP2-A8|TIR	-0.982746	-2.38954		0.450316	3.54839	0	74	0	0	-2.69018	5.41724
1	0	-2.65718	0	GO:0002020	M10	1	0	8	3	676	18982	0.443787	GO Molecular Functions	21	protease binding	10.53	838859|843546|844228	PATL2|PATL1|VHA-A	-1.18653	-2.65718		0.255651	5.18075	0	75	1	1	-2.65718	10.53
1	0	-2.65718	0	GO:0034059	M10	1	0	8	3	676	18982	0.443787	GO Biological Processes	19	response to anoxia	10.53	820322|829444|843568	AT3G11490|AT4G33070|ERF73	-1.18653	-2.65718	19_GO:0050896 response to stimulus	0.255651	5.18075	0	76	1	1	-2.65718	10.53
0	1	0	-2.03322	GO:0050662	M01	1	0	413	43	1259	18982	3.41541	GO Molecular Functions	21	coenzyme binding	1.56977	814985|815864|816359|816585|819288|819865|820034|820155|822277|822349|823668|824460|827381|827830|827834|828726|829096|829444|831330|831402|831414|834169|834467|834501|834660|835480|837773|838382|839044|839180|839181|839183|839474|840006|840011|840543|840895|842579|842774|843612|844002|844112|844376	NUDT6|ALD1|SDH1-2|SUR1|GulLO2|IBR3|PYD4|MDHAR|GAPA|G6PD5|IVD|FK|ACX1|AT4G20820|AT4G20860|ACS7|CKX4|AT4G33070|FDH|UGD3|PDC3|AT5G41670|AT5G44410|AT5G44720|DELTA-OAT|TAT7|FMO|AT1G18020|G6PD3|AT1G26380|AT1G26390|AT1G26410|YUC3|IMD3|AK-HSDH I|SHM7|GAPB|ASP4|MGL|AT1G72810|OPR2|NIA1|AT1G80360	-1.00165	-2.6457		0.511873	3.12018	0	77	1	1	-2.6457	1.56977
1	0	-2.62429	0	GO:0008810	M10	1	0	27	5	676	18982	0.739645	GO Molecular Functions	21	cellulase activity	5.19998	817861|841315|842747|843408|843902	GH9B8|GH9C1|GH9C2|GH9B1|GH9B7	-1.16769	-2.62429		0.329554	4.19665	0	78	1	1	-2.62429	5.19998
0	1	0	-2.62375	GO:2000069	M01	1	0	19	4	584	18982	0.684932	GO Biological Processes	19	regulation of post-embryonic root development	6.84283	829884|831748|835028|837997	AT4G37295|CTR1|XIP1|FLP	-1.16769	-2.62375	19_GO:0032501 multicellular organismal process	0.341291	4.5397	0	79	1	1	-2.62375	6.84283
0	1	0	-2.37962	GO:0042447	M01	1	0	22	6	1259	18982	0.476569	GO Biological Processes	19	hormone catabolic process	4.11192	817876|826642|829096|832524|836690|837971	PKT3|AT4G10500|CKX4|DMR6|bHLH093|AT1G14120	-0.960756	-2.6028	19_GO:0065007 biological regulation	0.194094	3.89246	0	80	1	1	-2.6028	4.11192
0	1	0	-2.58414	ath00460	M01	1	0	61	7	584	18982	1.19863	KEGG Pathway	24	Cyanoamino acid metabolism	3.7299	819053|819055|823556|825184|832944|839435|840543	BGLU28|BGLU17|NIT1|DIN2|BGLU24|BGLU11|SHM7	-1.13327	-2.58414		0.450316	3.8047	0	81	1	1	-2.58414	3.98001
0	1	0	-2.58414	ko00460	M01	1	0	61	7	584	18982	1.19863	KEGG Pathway	24	Cyanoamino acid metabolism	3.7299	819053|819055|823556|825184|832944|839435|840543	BGLU28|BGLU17|NIT1|DIN2|BGLU24|BGLU11|SHM7	-1.13327	-2.58414		0.450316	3.8047	0	81	0	0	-2.58414	3.98001
0	1	0	-2.46479	GO:0008422	M01	1	0	81	8	584	18982	1.36986	GO Molecular Functions	21	beta-glucosidase activity	3.21021	819053|819055|824893|825184|827320|832474|832944|839435	BGLU28|BGLU17|BGL2|DIN2|AT4G16260|CHIA|BGLU24|BGLU11	-1.04138	-2.46479		0.480991	3.55153	0	81	0	0	-2.58414	3.98001
0	1	0	-2.42501	GO:0044273	M01	1	0	49	6	584	18982	1.0274	GO Biological Processes	19	sulfur compound catabolic process	3.98001	819053|825184|829256|832691|832944|842774	BGLU28|DIN2|AT4G31290|AT5G26220|BGLU24|MGL	-1.0088	-2.42501	19_GO:0008152 metabolic process	0.417273	3.72123	0	81	0	0	-2.58414	3.98001
0	1	0	-2.0453	GO:0102483	M01	1	0	42	5	584	18982	0.856164	GO Molecular Functions	21	scopolin beta-glucosidase activity	3.86946	819053|819055|825184|832944|839435	BGLU28|BGLU17|DIN2|BGLU24|BGLU11	-0.722901	-2.0453		0.381246	3.31677	0	81	0	0	-2.58414	3.98001
0	1	0	-2.02244	GO:0015926	M01	1	0	96	8	584	18982	1.36986	GO Molecular Functions	21	glucosidase activity	2.70862	819053|819055|824893|825184|827320|832474|832944|839435	BGLU28|BGLU17|BGL2|DIN2|AT4G16260|CHIA|BGLU24|BGLU11	-0.704805	-2.02244		0.480991	2.99014	0	81	0	0	-2.58414	3.98001
0	1	0	-2.56194	GO:0009692	M01	1	0	32	5	584	18982	0.856164	GO Biological Processes	19	ethylene metabolic process	5.07866	819562|828726|839345|843685|844376	NAC047|ACS7|EFE|MKK9|AT1G80360	-1.12377	-2.56194	19_GO:0065007 biological regulation	0.381246	4.11404	0	82	1	1	-2.56194	5.07866
0	1	0	-2.56194	GO:0009693	M01	1	0	32	5	584	18982	0.856164	GO Biological Processes	19	ethylene biosynthetic process	5.07866	819562|828726|839345|843685|844376	NAC047|ACS7|EFE|MKK9|AT1G80360	-1.12377	-2.56194	19_GO:0065007 biological regulation	0.381246	4.11404	0	82	0	0	-2.56194	5.07866
0	1	0	-2.56194	GO:0043449	M01	1	0	32	5	584	18982	0.856164	GO Biological Processes	19	cellular alkene metabolic process	5.07866	819562|828726|839345|843685|844376	NAC047|ACS7|EFE|MKK9|AT1G80360	-1.12377	-2.56194	19_GO:0008152 metabolic process	0.381246	4.11404	0	82	0	0	-2.56194	5.07866
0	1	0	-2.56194	GO:0043450	M01	1	0	32	5	584	18982	0.856164	GO Biological Processes	19	alkene biosynthetic process	5.07866	819562|828726|839345|843685|844376	NAC047|ACS7|EFE|MKK9|AT1G80360	-1.12377	-2.56194	19_GO:0008152 metabolic process	0.381246	4.11404	0	82	0	0	-2.56194	5.07866
0	1	0	-2.56194	GO:1900673	M01	1	0	32	5	584	18982	0.856164	GO Biological Processes	19	olefin metabolic process	5.07866	819562|828726|839345|843685|844376	NAC047|ACS7|EFE|MKK9|AT1G80360	-1.12377	-2.56194	19_GO:0008152 metabolic process	0.381246	4.11404	0	82	0	0	-2.56194	5.07866
0	1	0	-2.56194	GO:1900674	M01	1	0	32	5	584	18982	0.856164	GO Biological Processes	19	olefin biosynthetic process	5.07866	819562|828726|839345|843685|844376	NAC047|ACS7|EFE|MKK9|AT1G80360	-1.12377	-2.56194	19_GO:0008152 metabolic process	0.381246	4.11404	0	82	0	0	-2.56194	5.07866
0	1	0	-2.17548	GO:0046885	M01	1	0	55	6	584	18982	1.0274	GO Biological Processes	19	regulation of hormone biosynthetic process	3.54583	819562|830457|832750|843161|843716|844376	NAC047|ASA1|CBP60G|MYB62|SARD1|AT1G80360	-0.816018	-2.17548	19_GO:0050789 regulation of biological process	0.417273	3.36861	0	82	0	0	-2.56194	5.07866
0	1	0	-2.08762	GO:0042180	M01	1	0	154	11	584	18982	1.88356	GO Biological Processes	19	cellular ketone metabolic process	2.32167	818708|819562|832750|837168|841252|842880|843161|843716|843810|844309|844376	AT2G41090|NAC047|CBP60G|PDS1|DHNAT1|AT1G65690|MYB62|SARD1|EDS16|WRI4|AT1G80360	-0.752882	-2.08762	19_GO:0008152 metabolic process	0.562541	2.93402	0	82	0	0	-2.56194	5.07866
0	1	0	-2.52905	GO:0010438	M01	1	0	10	4	1259	18982	0.317712	GO Biological Processes	19	cellular response to sulfur starvation	6.03082	824120|832538|834943|836210	LSU1|LSU2|ATSDI1|MYB34	-0.905518	-2.53377	19_GO:0050896 response to stimulus	0.158604	4.24117	0	83	1	1	-2.53377	6.03082
0	1	0	-2.50934	GO:1901698	M01	1	0	306	19	584	18982	3.25342	GO Biological Processes	19	response to nitrogen compound	2.01819	816209|816231|819566|821135|821904|822447|823556|824188|824693|824807|827464|829308|834768|836103|836739|837327|837429|837763|840543	NAC036|GLR2|GLR1.1|DOX1|MYB15|PMZ|NIT1|CEJ1|MKP1|WRKY70|ERF-1|WRKY18|ERF2|RHL41|AT5G66070|NRT2:1|BIP3|NRT1.1|SHM7	-1.07862	-2.50934	19_GO:0050896 response to stimulus	0.734145	3.19909	0	84	1	1	-2.50934	2.01819
1	0	-2.49269	0	M00018	M10	1	0	9	3	676	18982	0.443787	KEGG Pathway	24	Threonine biosynthesis, aspartate => homoserine => threonine	9.35996	831255|840011|843612	CARAB-AK-LYS|AK-HSDH I|AT1G72810	-1.06564	-2.49269		0.255651	4.82052	0	85	1	1	-2.49269	9.35996
1	0	-2.49269	0	ath_M00018	M10	1	0	9	3	676	18982	0.443787	KEGG Pathway	24	Threonine biosynthesis, aspartate => homoserine => threonine	9.35996	831255|840011|843612	CARAB-AK-LYS|AK-HSDH I|AT1G72810	-1.06564	-2.49269		0.255651	4.82052	0	85	0	0	-2.49269	9.35996
1	0	-2.34936	0	GO:0009088	M10	1	0	10	3	676	18982	0.443787	GO Biological Processes	19	threonine biosynthetic process	8.42396	831255|840011|843612	CARAB-AK-LYS|AK-HSDH I|AT1G72810	-0.950647	-2.34936	19_GO:0008152 metabolic process	0.255651	4.51248	0	85	0	0	-2.49269	9.35996
1	0	-2.00678	0	GO:0006566	M10	1	0	13	3	676	18982	0.443787	GO Biological Processes	19	threonine metabolic process	6.47997	831255|840011|843612	CARAB-AK-LYS|AK-HSDH I|AT1G72810	-0.693861	-2.00678	19_GO:0008152 metabolic process	0.255651	3.79808	0	85	0	0	-2.49269	9.35996
0	1	0	-2.46491	GO:0016903	M01	1	0	64	7	584	18982	1.19863	GO Molecular Functions	21	oxidoreductase activity, acting on the aldehyde or oxo group of donors	3.55506	822277|831330|833914|837971|838739|840895|841998	GAPA|FDH|GER2|AT1G14120|AT1G21400|GAPB|BCDH BETA1	-1.04138	-2.46491		0.450316	3.64783	0	86	1	1	-2.46491	3.55506
0	1	0	-2.42683	GO:0043455	M01	1	0	65	7	584	18982	1.19863	GO Biological Processes	19	regulation of secondary metabolic process	3.50037	821938|830018|830416|834943|835028|842880|843161	RFR1|MYB4|PRX52|ATSDI1|XIP1|AT1G65690|MYB62	-1.00943	-2.42683	19_GO:0050789 regulation of biological process	0.450316	3.59762	0	87	1	1	-2.42683	5.00053
0	1	0	-2.1113	GO:2000762	M01	1	0	26	4	584	18982	0.684932	GO Biological Processes	19	regulation of phenylpropanoid metabolic process	5.00053	821938|830018|830416|835028	RFR1|MYB4|PRX52|XIP1	-0.767276	-2.1113	19_GO:0050789 regulation of biological process	0.341291	3.63673	0	87	0	0	-2.42683	5.00053
1	0	-2.41566	0	GO:0010192	M10	1	0	30	5	676	18982	0.739645	GO Biological Processes	19	mucilage biosynthetic process	4.67998	816821|818130|830847|831809|836500	AT2G22900|FEI2|CESA5|EXO70A1|MUM2	-1.00182	-2.41566	19_GO:0008152 metabolic process	0.329554	3.87628	0	88	1	1	-2.41566	4.67998
1	0	-2.01871	0	GO:0010191	M10	1	0	37	5	676	18982	0.739645	GO Biological Processes	19	mucilage metabolic process	3.79458	816821|818130|830847|831809|836500	AT2G22900|FEI2|CESA5|EXO70A1|MUM2	-0.702963	-2.01871	19_GO:0008152 metabolic process	0.329554	3.26969	0	88	0	0	-2.41566	4.67998
1	0	-2.22262	0	GO:0008519	M10	1	0	11	4	1259	18982	0.317712	GO Molecular Functions	21	ammonium transmembrane transporter activity	5.48256	818409|820870|822018|834794	AMT2|DELTA-TIP|AMT1;3|TIP2;3	-0.75515	-2.36074		0.158604	3.96352	0	89	1	1	-2.36074	5.48256
1	0	-2.35196	0	GO:0005199	M10	1	0	31	5	676	18982	0.739645	GO Molecular Functions	21	structural constituent of cell wall	4.52901	817037|822485|824624|830551|833473	EXT6|AT3G28550|HRGP1|AT5G06630|EXT13	-0.950956	-2.35196		0.329554	3.7788	0	90	1	1	-2.35196	4.52901
0	1	0	-2.33753	GO:0008483	M01	1	0	51	6	584	18982	1.0274	GO Molecular Functions	21	transaminase activity	3.82393	815864|820034|834660|835480|837543|844376	ALD1|PYD4|DELTA-OAT|TAT7|BCAT-2|AT1G80360	-0.939953	-2.33753		0.417273	3.59777	0	91	1	1	-2.33753	3.82393
0	1	0	-2.29547	GO:0016769	M01	1	0	52	6	584	18982	1.0274	GO Molecular Functions	21	transferase activity, transferring nitrogenous groups	3.7504	815864|820034|834660|835480|837543|844376	ALD1|PYD4|DELTA-OAT|TAT7|BCAT-2|AT1G80360	-0.906918	-2.29547		0.417273	3.53836	0	91	0	0	-2.33753	3.82393
0	1	0	-2.33337	ath00592	M01	1	0	36	5	584	18982	0.856164	KEGG Pathway	24	alpha-Linolenic acid metabolism	4.51436	817876|821135|827381|838382|843077	PKT3|DOX1|ACX1|AT1G18020|LOX6	-0.938071	-2.33337		0.381246	3.76028	0	92	1	1	-2.33337	7.50079
0	1	0	-2.33337	ko00592	M01	1	0	36	5	584	18982	0.856164	KEGG Pathway	24	alpha-Linolenic acid metabolism	4.51436	817876|821135|827381|838382|843077	PKT3|DOX1|ACX1|AT1G18020|LOX6	-0.938071	-2.33337		0.381246	3.76028	0	92	0	0	-2.33337	7.50079
0	1	0	-2.18175	M00087	M01	1	0	13	3	584	18982	0.513699	KEGG Pathway	24	beta-Oxidation	7.50079	817876|819865|827381	PKT3|IBR3|ACX1	-0.816035	-2.18175		0.295821	4.17731	0	92	0	0	-2.33337	7.50079
0	1	0	-2.18175	ath_M00087	M01	1	0	13	3	584	18982	0.513699	KEGG Pathway	24	beta-Oxidation	7.50079	817876|819865|827381	PKT3|IBR3|ACX1	-0.816035	-2.18175		0.295821	4.17731	0	92	0	0	-2.33337	7.50079
0	1	0	-2.08694	GO:0001676	M01	1	0	14	3	584	18982	0.513699	GO Biological Processes	19	long-chain fatty acid metabolic process	6.96502	821135|827381|832820	DOX1|ACX1|LACS7	-0.752882	-2.08694	19_GO:0008152 metabolic process	0.295821	3.97783	0	92	0	0	-2.33337	7.50079
0	1	0	-2.05216	M00113	M01	1	0	27	4	584	18982	0.684932	KEGG Pathway	24	Jasmonic acid biosynthesis	4.81532	817876|827381|838382|843077	PKT3|ACX1|AT1G18020|LOX6	-0.724937	-2.05216		0.341291	3.53453	0	92	0	0	-2.33337	7.50079
0	1	0	-2.05216	ath_M00113	M01	1	0	27	4	584	18982	0.684932	KEGG Pathway	24	Jasmonic acid biosynthesis	4.81532	817876|827381|838382|843077	PKT3|ACX1|AT1G18020|LOX6	-0.724937	-2.05216		0.341291	3.53453	0	92	0	0	-2.33337	7.50079
0	1	0	-2.28575	GO:0055069	M01	1	0	12	3	584	18982	0.513699	GO Biological Processes	19	zinc ion homeostasis	8.12586	824349|829134|831219	CAX3|HMA2|ZIF1	-0.899427	-2.28575	19_GO:0065007 biological regulation	0.295821	4.39921	0	93	1	1	-2.28575	8.12586
1	0	-2.25756	0	GO:0009735	M10	1	0	109	10	676	18982	1.47929	GO Biological Processes	19	response to cytokinin	2.57614	817958|818730|820216|823965|836412|837095|837902|837903|838487|843236	HB-3|RR3|HB2|RR5|ARR6|POM1|ST4B|ST4C|ARR7|ACR4	-0.878939	-2.25756	19_GO:0050896 response to stimulus	0.46432	3.17119	0	94	1	1	-2.25756	2.57614
1	0	-2.17575	0	GO:0052546	M10	1	0	34	5	676	18982	0.739645	GO Biological Processes	19	cell wall pectin metabolic process	4.12939	821672|828129|830378|831402|831430	MSR1|RGXT1|AT5G04960|UGD3|AT5G15740	-0.816018	-2.17575	19_GO:0071840 cellular component organization or biogenesis	0.329554	3.50957	0	95	1	1	-2.17575	4.12939
0	1	0	-2.14242	GO:0031328	M01	1	0	579	29	584	18982	4.96575	GO Biological Processes	19	positive regulation of cellular biosynthetic process	1.62798	816317|818414|818843|819150|819280|819332|819562|820214|822041|827173|827464|827834|827995|830416|830495|831108|831174|831648|832538|833957|834768|836803|839864|841202|842880|843685|843888|844259|844309	HIS1-3|DREB19|LBD16|LBD18|HB-7|MYB2|NAC047|NAC053|MBF1C|FAR1|ERF-1|AT4G20860|GIF3|PRX52|LBD33|LRP1|Rap2.6L|MYB56|LSU2|NAC6|ERF2|HB53|WRKY71|ATE2F2|AT1G65690|MKK9|SRS5|MYB63|WRI4	-0.791286	-2.14242	19_GO:0048518 positive regulation of biological process	0.898931	2.73414	0	96	1	1	-2.14242	1.62798
1	0	-2.09676	0	GO:0003779	M10	1	0	115	10	676	18982	1.47929	GO Molecular Functions	21	actin binding	2.44173	816495|817539|828037|829139|830669|834901|837558|838633|842174|842739	PRF1|VLN1|ADF8|VLN4|AT5G07760|AT5G48460|WLIM1|ERD10|AT1G58070|AT1G64330	-0.757479	-2.09676		0.46432	2.98001	0	97	1	1	-2.09676	2.44173
1	0	-2.08461	0	GO:0010039	M10	1	0	23	4	676	18982	0.591716	GO Biological Processes	19	response to iron ion	4.88346	817365|822112|837405|844014	CSD2|AT3G25190|CSD1|AT1G76800	-0.75251	-2.08461	19_GO:0050896 response to stimulus	0.294981	3.58105	0	98	1	1	-2.08461	4.88346
0	1	0	-2.0453	ath00910	M01	1	0	42	5	584	18982	0.856164	KEGG Pathway	24	Nitrogen metabolism	3.86946	823556|831519|837327|838983|842185	NIT1|GLN1;4|NRT2:1|BCA3|BCA6	-0.722901	-2.0453		0.381246	3.31677	0	99	1	1	-2.0453	3.86946
0	1	0	-2.0453	ko00910	M01	1	0	42	5	584	18982	0.856164	KEGG Pathway	24	Nitrogen metabolism	3.86946	823556|831519|837327|838983|842185	NIT1|GLN1;4|NRT2:1|BCA3|BCA6	-0.722901	-2.0453		0.381246	3.31677	0	99	0	0	-2.0453	3.86946
0	1	0	-2.00248	GO:0010043	M01	1	0	43	5	584	18982	0.856164	GO Biological Processes	19	response to zinc ion	3.77947	820457|831219|832509|835707|843027	ZIP1|ZIF1|YSL2|NAS2|DIN9	-0.690496	-2.00248	19_GO:0050896 response to stimulus	0.381246	3.25086	0	100	1	1	-2.00248	3.77947

## Sheet: Table S3
Table S3. GO analysis of DEGs in companion cell.
_MEMBER_MyList	_LogP_MyList	GO	_PATTERN_	_RANK_	GiniIndex	Category	CategoryID	Description	PARENT_GO	LogP	Enrichment	Z-score	#TotalGeneInLibrary	#GeneInGO	#GeneInHitList	#GeneInGOAndHitList	%InGO	STDV %InGO	GeneID	Hits	Log(q-value)	EvidenceCutoff	GROUP_ID	FirstInGroupByEnrichment	FirstInGroupByLogP	BestLogPInGroup	BestEnrichmentInGroup	URL
1	-42.6177	ath00190	M1	1	0	KEGG Pathway	24	Oxidative phosphorylation - Arabidopsis thaliana (thale cress)		-42.6177	10.1706	22.5649	21129	170	721	59	8.18308	1.02083	814736|815343|815364|815374|815400|816487|816555|817884|819070|819261|819382|820008|820406|821104|821130|821133|821370|822359|824395|824439|824530|825454|825844|826551|826595|827962|828130|828727|829069|829622|829939|830752|830768|830769|830770|831049|831186|831998|833729|834065|834749|834840|835361|835841|836809|836895|838075|838239|838889|839465|841337|841590|842836|844242|36335641|36335654|363…	AT2G02050|AT2G07671|AT2G07687|AT2G07698|AT2G07727|AT2G19680|AT2G20360|AT2G33220|MTACP-1|SDH4|AT2G47690|AT3G08610|AT3G12260|AT3G03100|VMA10|AT3G03070|AT3G18410|SDH2-1|ATPQ|AT3G52730|PPa4|AT3G62790|NDB2|ATPD|CYTC-2|PPa5|AT4G02580|AT4G26210|AT4G29480|CIB22|AT4G37830|CI51|AT5G08670|AT5G08680|AT5G08690|AT5G11770|ATP5|AT5G18800|EMB1467|SDH2-2|AT5G47030|AT5G47890|AT5G52840|HA3|SDH1-1|FRO1|AT1G15120|AT1G…	-38.9012	0	1	1	1	-42.6177	10.1706
1	-23.7974	GO:0009060	M1	1	0	GO Biological Processes	19	aerobic respiration	19_GO:0008152 metabolic process	-23.7974	11.5678	17.3473	21129	76	721	30	4.16089	0.743698	816218|816561|818879|819042|819070|819247|819261|819364|819936|820256|821133|822359|823938|824439|825844|827899|828805|829622|831361|831998|833729|834065|835086|836378|836809|836885|837369|838075|841147|842836	IDH2|AT2G20420|CSY3|ATCS|MTACP-1|SDH8|SDH4|FUM1|AT3G07480|AT3G10860|AT3G03070|SDH2-1|SDH7|AT3G52730|NDB2|ADNT1|ACO2|CIB22|VDAC3|AT5G18800|EMB1467|SDH2-2|QS|SDH7|SDH1-1|AT5G67490|SDH6|AT1G15120|SDH5|mtACP2	-20.3819	0	2	1	1	-23.7974	25.1187
1	-21.8069	GO:0045333	M1	1	0	GO Biological Processes	19	cellular respiration	19_GO:0008152 metabolic process	-21.8069	9.66446	15.8245	21129	94	721	31	4.29958	0.755444	816218|816561|818879|819042|819070|819247|819261|819364|819936|820256|821133|822359|823938|824439|825844|827899|828805|829622|831361|831998|833729|834065|835086|835361|836378|836809|836885|837369|838075|841147|842836	IDH2|AT2G20420|CSY3|ATCS|MTACP-1|SDH8|SDH4|FUM1|AT3G07480|AT3G10860|AT3G03070|SDH2-1|SDH7|AT3G52730|NDB2|ADNT1|ACO2|CIB22|VDAC3|AT5G18800|EMB1467|SDH2-2|QS|AT5G52840|SDH7|SDH1-1|AT5G67490|SDH6|AT1G15120|SDH5|mtACP2	-18.5675	0	2	0	0	-23.7974	25.1187
1	-20.1856	GO:0015980	M1	1	0	GO Biological Processes	19	energy derivation by oxidation of organic compounds	19_GO:0008152 metabolic process	-20.1856	8.65199	14.7743	21129	105	721	31	4.29958	0.755444	816218|816561|818879|819042|819070|819247|819261|819364|819936|820256|821133|822359|823938|824439|825844|827899|828805|829622|831361|831998|833729|834065|835086|835361|836378|836809|836885|837369|838075|841147|842836	IDH2|AT2G20420|CSY3|ATCS|MTACP-1|SDH8|SDH4|FUM1|AT3G07480|AT3G10860|AT3G03070|SDH2-1|SDH7|AT3G52730|NDB2|ADNT1|ACO2|CIB22|VDAC3|AT5G18800|EMB1467|SDH2-2|QS|AT5G52840|SDH7|SDH1-1|AT5G67490|SDH6|AT1G15120|SDH5|mtACP2	-17.0711	0	2	0	0	-23.7974	25.1187
[truncated: 208 more rows]

## Sheet: Table S4
Table S4 The primers for RT-qPCR.
AHP1-F	GCGAGCAGCAAAATGTCGAA
AHP1-R	TGCTCCAGCTTGAACAGAGTC
DOF2.4-F	TCCGGCGAGGCTAATGAATC
DOF2.4-R	GCTCCCATGTGGATTGACCT
NHL1-F	ACCGGAGCCAACAAATCACT
NHL1-R	CGCCGTTAAAAGGAGCGATG
CDF4-F	AATGGCTTGCTCGTTGAGGA
CDF4-R	CACGATTGACCGTCGGAGTA
ATARFB1A-F	TGCTTTACCTGTAGCCGAGG
ATARFB1A-R	AGACCGTTCGGGTTTGTTGG
PSBO1-F	GAACGTGAAGAACACTGCCG
PSBO1-R	CGGCTGAAGACTCTCGAACA
J3-F	AAGCGATGAAGGAATGCCGA
J3-R	GAGCTGTTGACGGCTTAGGT
[truncated: 8 more rows]
